# Supplementary material for: Remarkable stability in patterns of blood-stage gene expression during episodes of non-lethal Plasmodium yoelii malaria
Source: Malar J. 2012 Aug 6;11:265. doi: 10.1186/1475-2875-11-265 (PMC3489522; doi:10.1186/1475-2875-11-265)
Supplement: Additional file 1 — yir and pyst-a oligonucleotides on Plasmodium yoelii DNA microarrays that mapped to a single gene. In assessing the number of yir and pyst-a genes expressed in a given sample, only data obtained with yir and pyst-a oligos that mapped to a single gene were considered. Mapping data available on PlasmoDB [3] was used to focus the analysis on 464/859 yir oligos (top portion of Table) and 74/140 pyst-a oligos (bottom portion of Table) on P. yoelii DNA microarrays. [file 1475-2875-11-265-S1.xlsx]

## Sheet: Unique
Unique yir oligo set (n=464)
PY00001	PY00552	PY01186	PY02107	PY02831	PY03401	PY03976	PY04593	PY05166	PY05731	PY06089	PY06374	PY06721	PY07022	PY07293	PY07517
PY00050	PY00559	PY01190	PY02113	PY02837	PY03403	PY03979	PY04601	PY05220	PY05758	PY06129	PY06383	PY06732	PY07023	PY07294	PY07521
PY00055	PY00574	PY01304	PY02128	PY02873	PY03428	PY03985	PY04667	PY05242	PY05770	PY06130	PY06385A	PY06740	PY07035	PY07304	PY07524
PY00085	PY00577	PY01333	PY02183	PY02924	PY03436	PY03991	PY04696	PY05243	PY05794	PY06131	PY06385C	PY06746	PY07042	PY07325	PY07527
PY00086	PY00578	PY01383	PY02245	PY02928	PY03438	PY03992	PY04721	PY05251	PY05796	PY06132	PY06401	PY06754	PY07052	PY07327	PY07536
PY00090	PY00579	PY01394	PY02249	PY02971	PY03486	PY04006	PY04733	PY05276	PY05808	PY06141	PY06428	PY06763	PY07053	PY07342	PY07538
PY00098	PY00580	PY01417	PY02263	PY02973	PY03488	PY04052	PY04735	PY05317	PY05816	PY06149	PY06444	PY06794	PY07080	PY07354	PY07575
PY00158	PY00635	PY01442	PY02298	PY02974	PY03566	PY04082	PY04770	PY05318	PY05824	PY06153	PY06485	PY06796	PY07097	PY07359	PY07577
PY00159	PY00642	PY01454	PY02311	PY02976	PY03569	PY04084	PY04773	PY05343	PY05826	PY06155	PY06493	PY06797	PY07111	PY07386	PY07618
PY00186	PY00644	PY01481	PY02362	PY02996	PY03580	PY04157	PY04782	PY05349	PY05828	PY06168	PY06495	PY06802	PY07123	PY07397	PY07623
PY00213	PY00661	PY01578	PY02364	PY03010	PY03592	PY04158	PY04783	PY05362	PY05830	PY06171	PY06497	PY06803	PY07127	PY07411	PY07626
PY00227	PY00754	PY01594	PY02368	PY03018	PY03595	PY04211	PY04785	PY05363	PY05861	PY06185	PY06508	PY06807	PY07128	PY07413	PY07639
PY00236	PY00759	PY01597	PY02425	PY03029	PY03596	PY04249	PY04795	PY05403	PY05871	PY06188	PY06514	PY06819	PY07132	PY07415	PY07666
PY00279	PY00814	PY01598	PY02517	PY03041	PY03597	PY04266	PY04804	PY05410	PY05873	PY06204	PY06516	PY06821	PY07146	PY07421	PY07826
PY00301	PY00815	PY01649	PY02542C	PY03095	PY03632	PY04267	PY04806	PY05414	PY05875	PY06220	PY06536	PY06822	PY07147	PY07426	PY07831
PY00303	PY00823	PY01692	PY02542T	PY03177	PY03679	PY04310	PY04836	PY05442	PY05889	PY06228	PY06547	PY06827	PY07149	PY07434	PY07849
PY00308	PY00849	PY01693	PY02565	PY03193	PY03731	PY04312	PY04845	PY05455	PY05895	PY06244	PY06549	PY06830	PY07163	PY07436
PY00310	PY00923	PY01706	PY02570	PY03194	PY03742	PY04319	PY04856	PY05475	PY05909	PY06245	PY06567	PY06831	PY07169	PY07450
PY00328	PY00924	PY01720	PY02572	PY03195	PY03747	PY04334	PY04872C	PY05586	PY05912	PY06263	PY06585	PY06861	PY07175	PY07454
PY00350	PY00957	PY01769	PY02576	PY03204	PY03749	PY04379	PY04883	PY05618	PY05923	PY06265	PY06611	PY06886	PY07195	PY07457
PY00351	PY00979	PY01773	PY02629	PY03263	PY03758	PY04412	PY04923	PY05626	PY05927	PY06271	PY06619	PY06920	PY07198	PY07460
PY00391	PY00988	PY01783	PY02660	PY03315	PY03809	PY04419	PY04931	PY05656	PY05928	PY06275	PY06621	PY06937	PY07211	PY07473
PY00392	PY00997	PY01788	PY02670	PY03320	PY03825	PY04430	PY04964	PY05669	PY05942	PY06279	PY06649	PY06939	PY07226	PY07474
PY00400	PY01004	PY01834	PY02689	PY03330	PY03826	PY04435	PY04965	PY05681	PY05945	PY06317	PY06667	PY06946	PY07233	PY07477
PY00401	PY01080	PY01837	PY02730	PY03332	PY03904	PY04461	PY04980	PY05688	PY05946	PY06326	PY06674	PY06982	PY07261	PY07491
PY00428	PY01099	PY01842	PY02735	PY03341	PY03912	PY04511	PY04988	PY05689	PY05958	PY06335	PY06678	PY06995	PY07263	PY07499
PY00429	PY01101	PY01865	PY02760	PY03355	PY03939	PY04514	PY05021	PY05703	PY05959	PY06337	PY06679	PY06997	PY07269	PY07500
PY00485	PY01111	PY01981	PY02782	PY03360	PY03946	PY04516	PY05044	PY05708	PY05988	PY06340	PY06686	PY07012	PY07271	PY07501
PY00486	PY01161	PY02038	PY02824	PY03398	PY03966	PY04554	PY05135	PY05709	PY06029	PY06352	PY06700	PY07017	PY07281	PY07512
PY00488	PY01184	PY02042	PY02828	PY03400	PY03972	PY04580	PY05146	PY05719	PY06056	PY06373	PY06710	PY07021	PY07284	PY07514
Unique pyst-a oligo set (n=74)
PY00237	PY01128	PY02034	PY04258	PY04741	PY05548	PY06615	PY07346T
PY00278	PY01187	PY02117	PY04333	PY04884	PY05549	PY06623	PY07401
PY00484	PY01188	PY02126	PY04366	PY04929	PY05809	PY06778	PY07478
PY00636	PY01313	PY02144	PY04418	PY05093	PY05847	PY07056	PY07486
PY00749	PY01314	PY02314	PY04481	PY05098	PY06092	PY07083	PY07630
PY00799	PY01334	PY02358	PY04563	PY05309	PY06147	PY07106
PY00885	PY01397	PY03200	PY04565	PY05320	PY06350	PY07124
PY01007	PY01458	PY03201	PY04602	PY05321	PY06355	PY07188
PY01078	PY01590	PY03356	PY04687	PY05406	PY06517	PY07295
PY01100	PY01836	PY03594	PY04740	PY05439	PY06550	PY07346C
