# Supplementary material for: Remarkable stability in patterns of blood-stage gene expression during episodes of non-lethal Plasmodium yoelii malaria
Source: Malar J. 2012 Aug 6;11:265. doi: 10.1186/1475-2875-11-265 (PMC3489522; doi:10.1186/1475-2875-11-265)
Supplement: Additional file 2 — Differential gene expression between Plasmodium yoelii 17X parasites isolated from individual mice. Three animals (M1, M2 and M3) were infected with P. yoelii 17X iRBCs from a single donor mouse and gene expression analysed using P. yoelii DNA microarrays. Of three possible pair-wise comparisons, significant differential gene expression was only seen between M2 and M3 (black text) and M1 versus M3 (blue text). For each differentially expressed gene, oligo ID and gene name are listed [3]. Log2 Fold Changes and adjusted p -values are also included, as are the predicted number of amino acids (AA) and molecular weight in Daltons (MW). Where available, P. falciparum orthologs and associated Plasmodb.org accession numbers are included (Pf Ortholog # and Pf Name). Functional groupings (Category) are listed at the far right of the Table. For detailed information regarding data analysis and gene categorization, please see the Methods. [file 1475-2875-11-265-S2.xlsx]

## Sheet: Total
Comparison	Oligo ID	Name	Log2 Fold Change	Adjusted p value	AA	Pred MW	Pf Ortholog #	Pf Name	Category
M2 vs M3	PY05748	merozoite surface protein 1 precursor	-1.17899	1.48e-08	1772	197233	PFI1475w	MSP1	CON-SMI
M1 vs M3	PY05748_1	merozoite surface protein 1 precursor	-1.12853	1.34e-07	1772	197233	PFI1475w	MSP1	CON-SMI
M1 vs M3	PY05054	rhoptry protein	-1.18877	5.86e-06	2664	316676	MAL13P1.176, PF13_0198, PFL2520w	reticulocyte binding proteins (2a, 2b, 3)	CON-SMI
M1 vs M3	PY05748	merozoite surface protein 1 precursor	-1.33746	2.63e-09	1772	197233	PFI1475w	MSP1	CON-SMI
M1 vs M3	PY03184	235 kDa rhoptry protein	-1.5672	1.54e-05	2261	264927	MAL13P1.176, PF13_0198, PFL2520w	reticulocyte binding proteins (2a, 2b, 3)	CON-SMI
M1 vs M3	PY07368_1	circumsporozoite protein precursor-related	-1.00334	2.61e-06	284	28155	-	no Pf ortholog	CON-UF
M1 vs M3	PY07671	hypothetical protein	-1.03247	1.12e-06	80	9521	-	no Pf ortholog	RMP-UF
