# Supplementary material for: Remarkable stability in patterns of blood-stage gene expression during episodes of non-lethal Plasmodium yoelii malaria
Source: Malar J. 2012 Aug 6;11:265. doi: 10.1186/1475-2875-11-265 (PMC3489522; doi:10.1186/1475-2875-11-265)
Supplement: Additional file 3 — Comparative expression of Plasmodium yoelii genes encoding mitochondria associated proteins. Data on the differential expression of genes encoding mitochondria associated proteins is shown for all comparisons. The gene set included P. yoelii orthologs of putative P. falciparum mitochondrial proteins [7,41] Mather and Vaidya, unpublished data] for which signal intensity across arrays was consistently above the 50th percentile. Shown are the P. falciparum Gene ID and Name, P. yoelii Oligo ID and Name and for each comparison, the corresponding the log2 fold change and adjusted p -value. Log2 fold change values >1 are shaded in red, log2 fold change values < −1 are shaded in green and adjusted p -values <0.01 are shaded in yellow. [file 1475-2875-11-265-S3.xlsx]

## Sheet: mitochondrial 
				M1 vs M2			M2 vs M3			M1 vs M3			D vs M1			D vs M2			D vs M3			I1 vs I2			I1 vs I3			I1 vs I4			I2 vs I3			I2 vs I4			I3 vs I4			D10 vs D14			D10 vs D18			WT vs JHD			QA vs RMP
P. falciparum Gene ID	Common Name Description & Remarks	P. yoelii Oligo ID	P. yoelii Name	Log2 Fold Change	Adjusted p value		Log2 Fold Change	Adjusted p value		Log2 Fold Change	Adjusted p value		Log2 Fold Change	Adjusted p value		Log2 Fold Change	Adjusted p value		Log2 Fold Change	Adjusted p value		Log2 Fold Change	Adjusted p value		Log2 Fold Change	Adjusted p value		Log2 Fold Change	Adjusted p value		Log2 Fold Change	Adjusted p value		Log2 Fold Change	Adjusted p value		Log2 Fold Change	Adjusted p value		Log2 Fold Change	Adjusted p value		Log2 Fold Change	Adjusted p value		Log2 Fold Change	Adjusted p value		Log2 Fold Change
MAL6P1.38 / PFF0170w	calcium antiporter, putative	PY00061	calcium/proton exchanger, putative	-0.134407	0.968332		0.171142	0.878079		0.0367344	0.986755		0.183055	0.303834		0.048648	0.878704		0.219789	0.393709		-0.139885	0.253917		0.223919	0.532471		-0.0173367	0.924545		0.363804	0.0946006		0.122549	0.355243		-0.241256	0.440716		0.228576	0.114653		0.29902	0.150003		0.0312018	0.957421		0.00850007
PF13_0262	lysine--tRNA ligase	PY00115	lysyl-tRNA synthetase	0.0261296	0.999057		-0.0122369	0.992023		0.0138927	0.993619		-0.150119	0.459627		-0.12399	0.648142		-0.136226	0.656843		-0.200675	0.101357		-0.572092	0.0424559		-0.020728	0.939826		-0.371417	0.0554029		0.179947	0.357916		0.551364	0.114337		0.258745	0.0193249		0.81322	0.00318816		-0.161552	0.70768		0.103534
mal_mito_1	cytochrome c oxidase subunit 3 (cox3)	PY00144	Cytochrome c oxidase subunit III	0.0671344	0.98409		0.16265	0.805614		0.229784	0.598489		-0.929505	0.000368683		-0.862371	0.000867482		-0.699721	0.00314504		0.37866	0.217039		0.190637	0.694376		-0.193182	0.441236		-0.188023	0.686516		-0.571842	0.0861503		-0.383819	0.176398		0.571073	0.0515247		-1.4212	0.00263742		0.0931507	0.910176		-0.356911
mal_mito_2	cytochrome c oxidase subunit I (cox1)	PY00149	cytochrome c oxidase subunit I-related	0.0647165	0.951088		-0.0212362	0.971424		0.0434804	0.954994		-1.23979	6.94278e-07		-1.17508	4.07328e-06		-1.19631	5.27771e-06		-1.06804	4.76077e-05		-0.210309	0.402671		-1.28457	0.00428792		0.857731	0.00190497		-0.216534	0.503075		-1.07426	0.0222619		0.946112	0.00659877		-0.660248	0.00293749		0.625809	0.498526		-0.591606
PFE0795c	nif-like protein, putative	PY00230	NLI interacting factor, putative	-0.070412	0.978075		0.0062765	0.993039		-0.0641355	0.954994		-0.0427449	0.816209		-0.113157	0.579003		-0.10688	0.63336		0.416828	0.0132183		0.0363808	0.94154		0.253985	0.236036		-0.380447	0.0604966		-0.162843	0.539328		0.217604	0.597925		-0.489905	0.00418962		0.30304	0.0685364		-0.056754	0.946956		0.054053
PFE1155c	mitochondrial processing peptidase alpha subunit	PY00244	mitochondrial processing peptidase alpha subunit homolog	-0.106387	0.978075		0.116054	0.939694		0.00966686	0.996197		0.200172	0.369329		0.0937845	0.772129		0.209838	0.530246		-0.256277	0.137772		0.580678	0.0455035		0.493999	0.0212008		0.836954	0.00490171		0.750275	0.00296362		-0.086679	0.877945		0.37881	0.0475043		1.15301	0.00263092		0.0922354	0.872665		0.194465
PF13_0229	Aconitase- & IRP-like protein	PY00319	aconitate hydratase 1	0.0513454	0.99811		0.00826744	0.993836		0.0596128	0.981914		0.175298	0.650949		0.226643	0.580735		0.23491	0.574912		-0.540613	0.000476781		-0.367735	0.127623		-0.268733	0.141292		0.172878	0.495804		0.27188	0.190815		0.0990018	0.893244		0.0031582	0.988769		0.550095	0.0411475		0.358241	0.270168		-0.119527
PFA0500w	Fe/S maturation factor, putative.	PY00421	hypothetical protein	0.0245276	0.999057		0.141376	0.85908		0.165903	0.640443		-0.004461	0.99259		0.0200666	0.955056		0.161442	0.379534		0.150839	0.230315		-0.258595	0.200253		0.123508	0.303707		-0.409435	0.019294		-0.0273313	0.876293		0.382103	0.0350825		-0.0979155	0.52623		-0.165582	0.638576		-0.226321	0.332351		0.0346748
PFB0130w	polyprenyl synthetase, putative / geranyl diphosphate synthase (coq1)	PY00446	Polyprenyl synthetase, putative	-0.0014373	0.999906		-0.0234672	0.975854		-0.0249045	0.990625		-0.26795	0.325863		-0.269387	0.270116		-0.292854	0.289009		0.272517	0.364873		0.242683	0.663439		0.119467	0.72895		-0.0298338	0.956872		-0.15305	0.71279		-0.123216	0.871211		0.321177	0.278799		-0.510582	0.443338		-0.207632	0.834069		0.134904
PFL0110c	PfmpC phosphate carrier	PY00463	PfMPC	-0.0958643	0.839818		-0.0202512	0.973635		-0.116116	0.696212		0.192632	0.0822999		0.0967675	0.580735		0.0765163	0.739822		0.077905	0.590551		-0.0595294	0.901147		0.128698	0.372736		-0.137434	0.364108		0.0507928	0.694383		0.188227	0.286212		-0.680799	0.000130801		1.18702	2.01034e-05		0.284111	0.119133		0.0563491
PF13_0083	lipoate-protein ligase a, putative (lplA1)	PY00475	probable lipoate-protein ligase a-related	-0.0258646	0.999665		-0.316216	0.957354		-0.342081	0.938501		-0.120584	0.939801		-0.146448	0.943718		-0.462665	0.705024		-0.268857	0.463659		-1.41992	0.520522		-1.17873	0.309953		-1.15106	0.506819		-0.909868	0.504538		0.241196	0.974388		-0.669602	0.352251		-4.75117	0.525572		0.0124541	0.998232		-0.449526
PFC0170c	dihydrolipoamide acyltransferase, putative	PY00503	Plasmodium vivax PV1H14105_P	0.0131472	0.999057		0.02168	0.975854		0.0348272	0.981914		0.194887	0.13232		0.208034	0.153905		0.229714	0.12957		-0.311113	0.0175834		-0.566838	0.0289856		-0.286128	0.126266		-0.255724	0.162851		0.0249848	0.92798		0.280709	0.400419		-0.235738	0.0758047		0.963446	0.00254462		0.267313	0.429012		-0.174908
PF14_0589	valine - tRNA ligase, putative	PY00514	valyl-tRNA synthetase	-0.0573519	0.99454		-0.0686345	0.947782		-0.125986	0.93395		0.381412	0.0796528		0.32406	0.155054		0.255426	0.20594		-0.249594	0.0326901		0.353228	0.387411		-0.0445615	0.832042		0.602821	0.0528775		0.205032	0.276049		-0.397789	0.400689		0.166484	0.348106		0.409577	0.0690588		-0.347921	0.295915		0.156663
MAL13P1.225	Thioredoxin 2	PY00586	hypothetical protein	-0.19977	0.695771		0.272845	0.613568		0.0730747	0.96265		0.32905	0.0271587		0.12928	0.574215		0.402124	0.0614729		-0.0559652	0.782491		0.00717264	0.988122		0.0625139	0.79766		0.0631378	0.744677		0.118479	0.417274		0.0553413	0.905951		0.171002	0.0814631		0.549018	0.00018805		0.272347	0.140777		-0.11862
PF13_0241	rhomboid peptidase, putative (PfROM6)	PY00587	hypothetical protein	-0.0549066	0.985901		-0.0119239	0.990516		-0.0668305	0.964703		0.102764	0.644098		0.0478576	0.857486		0.0359337	0.916989		-0.137857	0.598734		-0.00784631	0.988881		0.275338	0.292932		0.130011	0.655309		0.413195	0.0249839		0.283185	0.348172		0.0488157	0.853289		0.248404	0.341357		-0.0820254	0.844201		0.179176
PF13_0242	isocitrate dehydrogenase [NADP], mitochondrial precursor	PY00592	isocitrate dehydrogenase, NADP-dependent	0.129394	0.865675		0.0542637	0.956303		0.183657	0.655425		0.147079	0.20054		0.276472	0.0473293		0.330736	0.0511042		-0.275366	0.0440282		-0.334076	0.107141		0.475794	0.0355297		-0.0587094	0.819517		0.75116	0.00620885		0.80987	0.0273409		-0.0211177	0.914101		0.381266	0.209798		-0.0938043	0.895653		0.314492
PF14_0534	serine hydroxymethyltransferase-like (SHMTL/GHMTL), putative	PY00669	serine hydroxymethyltransferase, mitochondrial precursor	0.0110816	0.999057		-0.00202643	0.998088		0.00905517	0.996197		-0.10573	0.686665		-0.0946485	0.739539		-0.0966749	0.842287		-0.184443	0.390759		-0.0381258	0.966964		-0.284925	0.0838354		0.146317	0.778949		-0.100482	0.7363		-0.246799	0.675948		-0.203413	0.496048		0.0504709	0.795223		-0.0849398	0.910353		-0.210578
PF10_0080	endonuclease, putative, similar to FLAP endonuclease	PY00765	structure-specific endonuclease of the XPG/RAD2 family	0.0303868	0.99811		-0.0326524	0.975854		-0.00226556	0.99785		-0.0279566	0.892135		0.00243027	0.9922		-0.0302221	0.944297		-0.178856	0.289865		-0.20448	0.526243		0.0509379	0.817905		-0.025624	0.92437		0.229794	0.150101		0.255418	0.245738		0.25169	0.0416439		0.256634	0.319642		0.192983	0.691204		0.0342151
mal_mito_2	cytochrome c oxidase subunit I (cox1)	PY00775	cytochrome c oxidase subunit 1	0.0681064	0.978075		-0.00217582	0.996499		0.0659306	0.956616		-1.11997	1.75019e-05		-1.05186	3.11413e-05		-1.05404	7.72074e-05		-0.842472	0.000259636		-0.587194	0.0210316		-1.10366	0.000787275		0.255278	0.182583		-0.261189	0.141391		-0.516467	0.0528223		0.601679	0.0194971		0.114593	0.637774		0.248904	0.456729		-0.402822
mal_mito_3	cytochrome b (cyb)	PY00780	Cytochrome b, putative	-0.0846109	0.978075		-0.0419052	0.963039		-0.126516	0.83977		-1.37832	2.54077e-05		-1.46293	6.04879e-05		-1.50483	3.64541e-05		-1.13705	0.000911678		-0.541409	0.217428		-1.31924	0.0111415		0.595637	0.00481839		-0.182198	0.639364		-0.777835	0.11421		0.728197	5.08541e-05		-1.02635	0.0222609		0.258986	0.867485		-0.599564
PF11_0258	co-chaperone GrpE, putative	PY00817	co-chaperone GrpE, putative	0.136667	0.904154		0.0717444	0.946151		0.208411	0.457185		-0.419362	0.00264342		-0.282695	0.0718733		-0.210951	0.152247		0.11705	0.479072		-0.0953741	0.867439		0.0705379	0.789411		-0.212424	0.355929		-0.0465125	0.874305		0.165912	0.74075		0.483861	0.00348574		0.678671	0.000800235		-0.25153	0.345891		0.212979
PFE1080w	ribosomal large RNA subunit pseudouridylate synthase, putative	PY00873	hypothetical protein	-0.139431	0.853809		-0.0434758	0.960669		-0.182907	0.794212		0.123992	0.643046		-0.0154391	0.960835		-0.0589149	0.898699		0.169979	0.330681		0.12954	0.835068		0.124229	0.470222		-0.040439	0.918143		-0.0457507	0.832689		-0.00531169	0.994116		-0.281075	0.0896277		-0.0140463	0.9542		-0.132827	0.609676		0.116483
PFL1710c	tetQ family GTPase, putative	PY00960	tetracycline resistance protein tetm from transposon tn1545	0.027865	0.999057		0.179884	0.916903		0.207749	0.932699		-0.0766869	0.821566		-0.0488219	0.883922		0.131062	0.83359		-0.520814	0.0252632		-0.398652	0.538512		-0.333283	0.0193292		0.122163	0.861607		0.187531	0.487699		0.0653684	0.963442		0.389405	0.0812971		0.00832615	0.974819		-0.177464	0.820304		-0.386214
PFL1725w	ATP synthase F1 beta chain, mitochondrial precursor, putative	PY00963	ATP synthase F1, beta subunit	0.112795	0.978075		-0.0107898	0.992678		0.102005	0.946134		0.143878	0.250485		0.256673	0.323733		0.245883	0.281077		-0.0604014	0.745515		-0.334429	0.479067		0.0885484	0.784304		-0.274027	0.457722		0.14895	0.662741		0.422977	0.48946		0.352622	0.0590487		-0.795549	0.00216451		-0.127078	0.852762		-0.112864
PF14_0041	ribosomal protein L16, putative; possibly mitochondrial	PY00995	ribosomal protein L16, putative	-0.00769683	0.999057		0.0589841	0.954467		0.0512873	0.981914		-0.0045183	0.992738		-0.0122151	0.960835		0.046769	0.891443		0.0900848	0.54213		-0.0870009	0.864584		0.275685	0.0861528		-0.177086	0.332775		0.185601	0.132572		0.362686	0.108846		-0.241558	0.0408313		0.320794	0.046125		-0.023957	0.962774		0.106865
PF14_0248	ubiquinol-cytochrome c reductase hinge protein, putative	PY01064	ubiquinol-cytochrome c reductase complex 7.8 kDa protein	-0.000174176	0.999906		0.358011	0.36427		0.357836	0.458724		-0.133366	0.629556		-0.133541	0.460262		0.22447	0.218997		0.722385	0.000288079		0.111628	0.792823		0.469223	0.0711472		-0.610758	0.0149012		-0.253163	0.37033		0.357595	0.471523		0.232884	0.0566912		-0.487996	0.355135		0.247483	0.831635		0.0874335
MAL8P1.300	conserved Plasmodium protein, unknown function	PY01076	hypothetical protein	-0.0300435	0.99811		0.0816866	0.943587		0.0516431	0.978031		-0.136624	0.480492		-0.166667	0.455631		-0.0849809	0.810754		-0.0450879	0.800235		0.120835	0.822203		-0.203144	0.114003		0.165923	0.642352		-0.158056	0.424887		-0.323978	0.349943		0.0732344	0.806774		0.0848662	0.637083		0.129539	0.789505		-0.0140692
PF13_0327	cytochrome c oxidase subunit 2a, putative	PY01089	hypothetical protein	-0.00874706	0.999057		0.19993	0.864958		0.191183	0.91034		0.0128042	0.968562		0.00405711	0.989705		0.203988	0.600056		-0.0208779	0.917348		-0.261474	0.43487		0.065053	0.788527		-0.240596	0.12616		0.0859309	0.612107		0.326527	0.197878		0.0603709	0.724836		0.519448	0.00107048		0.276051	0.381168		-0.18653
PFI0190w	ribosomal protein L32, putative	PY01152	Ribosomal protein L32	-0.0194666	0.99811		0.0795171	0.883619		0.0600505	0.94948		-0.372279	0.000683441		-0.391746	0.00122256		-0.312229	0.0191531		0.12745	0.167079		0.0756777	0.764037		0.338454	0.0770609		-0.0517719	0.734745		0.211005	0.271802		0.262777	0.403529		-0.0867554	0.403382		-0.309876	0.0470425		-0.298634	0.455541		0.254034
PF08_0093	hypothetical protein, with similarity to mitochondrial carrier family	PY01172	Arabidopsis thaliana K1F13.3	-0.0499921	0.999057		0.0584325	0.963892		0.0084404	0.996197		-0.304872	0.338011		-0.354864	0.0470501		-0.296431	0.262872		-0.651844	0.0022636		0.086808	0.792048		-0.476245	0.141576		0.738652	0.0150179		0.175598	0.703253		-0.563053	0.309357		0.309673	0.173369		0.224319	0.373492		0.17353	0.867485		-0.0915377
PF14_0197	possible DNL zinc finger protein similar to Hep1 required for stabilization of mtHSP70 chaparones.	PY01199	Drosophila melanogaster CG12379 gene product	0.0356304	0.998707		0.143836	0.910185		0.179467	0.874331		-0.0673819	0.791045		-0.0317516	0.921201		0.112085	0.7819		0.375358	0.0186594		0.015507	0.985256		0.187755	0.623897		-0.359851	0.446993		-0.187603	0.651909		0.172248	0.910841		0.407866	0.00721431		-0.407796	0.0406405		-0.0206253	0.987553		-0.0855488
PF14_0192	Glutathione Reductase	PY01204	glutathione reductase	-0.0156817	0.999057		-0.0899672	0.939694		-0.105649	0.947027		0.160712	0.513988		0.14503	0.600114		0.0550627	0.906938		-0.249444	0.075864		0.319954	0.366053		0.126377	0.405683		0.569398	0.0245221		0.375821	0.00815587		-0.193577	0.569416		0.342191	0.016477		-0.0860697	0.766045		0.0512406	0.897459		0.178355
PF14_0289	ribosomal protein L17, putative;	PY01260	ribosomal protein L17, putative	0.236399	0.439612		0.0508737	0.946151		0.287273	0.0993066		-0.166021	0.13182		0.070378	0.646705		0.121252	0.249434		-0.0974291	0.588133		-0.745251	0.0244719		-0.0557444	0.810278		-0.647822	0.00840745		0.0416847	0.839174		0.689506	0.0231225		0.510632	0.00318752		-0.382756	0.0293277		-0.418448	0.062862		-0.218626
PFE1090w	nucleotide binding ATPase protein, putative	PY01368	hypothetical protein	0.106032	0.96095		0.24852	0.591982		0.354553	0.140491		-0.623381	0.0122755		-0.517348	0.0534246		-0.268828	0.427128		0.589583	0.0347128		0.308451	0.750109		0.193566	0.658145		-0.281132	0.588641		-0.396018	0.260545		-0.114885	0.946566		0.0800154	0.731506		-1.30049	0.0117762		-0.240854	0.710693		0.275668
MAL13P1.209	60S ribosomal subunit porotein L18, putative	PY01390	Eukaryotic ribosomal protein L18, putative	0.141763	0.521303		0.149725	0.573839		0.291487	0.054135		-0.312585	0.00404928		-0.170823	0.0917144		-0.021098	0.931024		-0.228848	0.0493785		-0.0343767	0.931327		0.166653	0.543027		0.194471	0.167722		0.3955	0.122082		0.201029	0.729393		-0.159962	0.246809		-0.0859272	0.630196		-0.0182245	0.984948		0.0120529
MAL6P1.78 / PFF0370w	para-hydroxybenzoate--polyprenyltransferase (4-hydroxybenzoate octaprenyltransferase), putative (coq2)	PY01399	4-hydroxybenzoate octaprenyltransferase	0.0911239	0.99454		-0.160176	0.946151		-0.0690522	0.949832		0.0160654	0.952083		0.107189	0.844479		-0.0529868	0.863197		-0.226374	0.14785		-0.0634014	0.904977		-0.173244	0.341392		0.162972	0.608136		0.0531294	0.874685		-0.109843	0.877945		0.11486	0.590587		-0.217854	0.510803		0.103298	0.824781		-0.205867
PF07_0085	ferredoxin reductase-like protein	PY01431	Tamegoloh, putative	0.07986	0.979155		-0.0741668	0.957106		0.00569318	0.996197		-0.200827	0.654695		-0.120967	0.827502		-0.195134	0.761204		-0.360398	0.128759		-0.068929	0.937727		-0.167049	0.328857		0.291469	0.530328		0.193349	0.503075		-0.0981198	0.905119		0.163693	0.567325		-0.0150875	0.960416		0.0865966	0.881401		-0.0443485
PFL2030w	queuine tRNA ribosyltransferase, putative	PY01488	queuine tRNA-ribosyltransferase	0.0401929	0.985901		0.0487154	0.956303		0.0889083	0.94948		0.112159	0.503199		0.152352	0.327346		0.201067	0.32499		-0.20087	0.240351		-0.245069	0.682714		0.0212779	0.921806		-0.0441994	0.925692		0.222148	0.147864		0.266347	0.586118		0.25612	0.140584		-0.244511	0.191232		-0.130755	0.865004		-0.100514
PFL2000w	mitochondrial carrier protein, putative	PY01494	hypothetical protein	0.217327	0.96095		0.168184	0.851879		0.385512	0.601956		0.161213	0.691017		0.37854	0.0553822		0.546724	0.0074215		-0.156534	0.44889		-0.36237	0.468251		0.0634687	0.808238		-0.205836	0.584411		0.220003	0.266743		0.425839	0.312165		0.0377905	0.892207		-0.162054	0.569861		-0.223711	0.44039		-0.0436091
MAL13P1.56	m1-family aminopeptidase	PY01557	m1-family aminopeptidase	0.120656	0.922846		-0.0317115	0.971424		0.0889441	0.943791		0.137833	0.474949		0.258489	0.157205		0.226777	0.272567		-0.546618	0.00041202		-0.00497463	0.986234		-0.23792	0.335836		0.541644	0.00194164		0.308698	0.211153		-0.232945	0.634366		-0.182347	0.122073		0.361253	0.00566192		-0.422137	0.599467		-0.0413032
PF10_0086	adenylate kinase, putative (AK2)	PY01562	adenylate kinase b	-0.0753205	0.978075		0.143892	0.864958		0.0685712	0.966696		-0.140447	0.520357		-0.215767	0.365033		-0.0718755	0.859735		-0.0781711	0.490815		-0.37934	0.0363381		-0.0440138	0.885312		-0.301169	0.0528047		0.0341573	0.929009		0.335327	0.414854		-0.341217	0.0120648		0.188873	0.191232		-0.0945204	0.921723		0.0117335
PF07_0103	chaperone, putative; possibly targeted to plastid and/or mitochondrion	PY01612	hypothetical protein	0.119687	0.696521		0.0946082	0.821657		0.214295	0.150266		-0.434003	0.00833206		-0.314316	0.0761152		-0.219708	0.307995		0.300399	0.134972		-0.26882	0.395951		0.14845	0.536753		-0.56922	0.0734556		-0.151949	0.662718		0.41727	0.328856		0.119737	0.670089		-0.314133	0.104561		-0.164776	0.792717		0.0616004
PF08_0098	ABC1/Coq8, putative	PY01655	ABC1 family, putative	0.183123	0.68326		-0.077106	0.857099		0.106017	0.921027		0.448812	0.00474732		0.631935	0.000187804		0.554829	0.000511917		-0.158459	0.0953035		-0.307413	0.222035		0.199386	0.141292		-0.148955	0.528739		0.357845	0.0232481		0.5068	0.0958176		0.045433	0.719149		0.338018	0.00844546		-0.266529	0.336107		0.110006
PF10_0218	citrate synthase, mitochondrial precursor, putative	PY01660	probable citrate synthase, mitochondrial precursor	0.138746	0.939933		0.0361319	0.972504		0.174878	0.802879		0.192195	0.166087		0.330941	0.0402887		0.367073	0.0454038		-0.406459	0.0190611		-0.369617	0.143672		-0.216885	0.303421		0.0368423	0.923697		0.189575	0.487269		0.152732	0.799607		-0.109757	0.552794		0.263775	0.266956		-0.120845	0.879404		-0.0427153
PF10_0222	PfMNL-3 CISD1-like iron-sulfur protein, putative	PY01665	hypothetical protein	0.161088	0.898967		0.118231	0.921302		0.27932	0.361376		0.22971	0.175425		0.390798	0.0532977		0.509029	0.0142352		-0.0493298	0.847605		-0.88152	0.0148668		-0.00800511	0.982054		-0.83219	0.00110316		0.0413247	0.886467		0.873515	0.00908218		-0.304695	0.0669306		0.290244	0.287528		-0.144344	0.893547		-0.205666
PF14_0083	ribosomal protein S8e, putative	PY01682	Ribosomal protein S8e, putative	0.193169	0.46392		-0.0668816	0.921379		0.126288	0.716164		-0.268475	0.0250881		-0.0753062	0.652923		-0.142188	0.359563		-0.0647098	0.833556		-0.146	0.845133		0.288324	0.276328		-0.0812904	0.685177		0.353033	0.02115		0.434324	0.0218521		-0.449879	0.00298367		0.00604897	0.983765		-0.515256	0.00747595		-0.0866118
PFL0495c	ABC transporter, putative, (TAP family)	PY01826	36I5.4	-0.0488366	0.99811		0.190529	0.903491		0.141692	0.94948		-0.691593	0.112728		-0.740429	0.131042		-0.5499	0.352629		0.170626	0.290143		-0.37356	0.347191		-0.450759	0.217811		-0.544186	0.0558306		-0.621385	0.0922861		-0.077199	0.964518		-0.113229	0.843124		0.00195585	0.996117		0.118455	0.921455		-0.073896
PFI1625c	organelle processing peptidase, putative	PY01832	mitochondrial processing peptidase beta subunit	0.111007	0.978075		0.0666643	0.950226		0.177671	0.862426		0.402145	0.020046		0.513152	0.00301093		0.579816	0.00563331		-0.0543659	0.726002		0.116271	0.780283		0.55526	0.0286403		0.170636	0.429653		0.609626	0.0146595		0.438989	0.247167		-0.026655	0.856207		0.524268	0.00154875		-0.0672176	0.93323		0.0196324
PF11_0407	mitochondrial NADPH:Ferredoxin oxidoreductase, putative	PY02070	MFDR, putative	0.0683002	0.978075		-0.0810624	0.939694		-0.0127622	0.992797		0.122479	0.530224		0.19078	0.258934		0.109717	0.657014		-0.346614	0.0324957		-0.0162396	0.979905		0.0461187	0.843744		0.330374	0.0809016		0.392733	0.0249837		0.0623583	0.909778		0.706767	0.000338064		-0.248332	0.235244		0.218446	0.441161		0.0182324
PF08_0031	oxoglutarate/malate translocator protein, putative	PY02084	putative oxoglutarate/malate translocator protein	-0.123732	0.776866		-0.124496	0.718714		-0.248228	0.0877385		0.00897207	0.979843		-0.11476	0.595132		-0.239256	0.164936		-0.591772	0.000666652		0.140011	0.497628		-0.467411	0.0407485		0.731783	0.00223856		0.124361	0.659978		-0.607422	0.076839		-0.124902	0.492572		0.661684	0.00107048		0.3558	0.355596		-0.142744
PF07_0110	hypothetical protein, conserved, putative Tim50 homologue	PY02099	Unknown, putative	0.331535	0.935739		0.112231	0.939694		0.443766	0.716164		-0.558737	0.172331		-0.227202	0.315932		-0.114971	0.593062		-0.171418	0.0731379		-0.45798	0.0447124		-0.0802156	0.565987		-0.286563	0.112079		0.091202	0.531492		0.377765	0.154527		0.524558	8.30378e-05		0.0381492	0.816986		0.0613338	0.936484		-0.0249011
PF14_0295	ATP-specific succinyl-CoA synthetase beta subunit	PY02175	succinyl-coa ligase beta-chain, hydrogenosomal precursor	0.0663564	0.983762		-0.0515361	0.968662		0.0148203	0.994655		0.237194	0.241346		0.303551	0.161172		0.252014	0.421184		0.0926901	0.509675		0.107204	0.864232		0.583224	0.0100234		0.0145139	0.9716		0.490534	0.00680676		0.47602	0.146238		-0.940812	0.000422559		1.10333	0.000324665		0.317721	0.378189		0.0961449
MAL13P1.166	helicase, putative	PY02206	hypothetical protein	0.0557342	0.999057		-0.015761	0.993836		0.0399732	0.992794		-0.391804	0.794069		-0.33607	0.826572		-0.351831	0.876681		0.325507	0.539581		0.120346	0.957811		0.0840587	0.937083		-0.20516	0.743822		-0.241448	0.760967		-0.0362876	0.993052		0.998421	5.98213e-05		-0.576531	0.396965		0.0826465	0.963307		0.405188
PF14_0709	ribosomal protein L20, putative; possibly mitochondrial	PY02256	ribosomal protein L20	0.228705	0.848389		0.159769	0.915366		0.388475	0.541929		-0.14873	0.704991		0.0799756	0.823799		0.239745	0.559619		0.260363	0.100663		-0.398679	0.140606		0.127788	0.546097		-0.659042	0.0308008		-0.132575	0.653094		0.526466	0.1669		0.162282	0.453525		0.395832	0.0201378		-0.127344	0.828595		0.315731
PFC1020c	40S ribosomal protein S3A, putative	PY02291	40S ribosomal protein S3a-related	0.0388477	0.997036		0.206848	0.78351		0.245695	0.74317		-0.453228	0.011667		-0.41438	0.00161758		-0.207533	0.462858		0.950707	0.000932393		0.262238	0.552946		0.616411	0.0297145		-0.688469	0.0548354		-0.334295	0.290557		0.354173	0.492965		0.22929	0.336796		-0.959098	0.00168386		-0.623432	0.062862		0.0758524
PFI1160w	Putative lipoate protein ligase A2 (lplA2)	PY02395	lipoate-protein ligase-related protein-related	-0.116173	0.968332		0.130801	0.926704		0.0146277	0.993369		0.110821	0.520155		-0.00535237	0.987421		0.125449	0.718684		-0.0472551	0.867839		-0.403004	0.570386		-0.067597	0.867437		-0.355749	0.462838		-0.0203419	0.967573		0.335407	0.712162		-0.261383	0.581058		-0.0331152	0.937275		0.499901	0.389738		0.0339425
PFB0520w	protein kinase, putative	PY02503	MORN repeat, putative	-0.128535	0.975706		0.111728	0.903301		-0.0168068	0.99191		-0.247297	0.218447		-0.375832	0.0463341		-0.264104	0.0929276		-0.101136	0.48789		0.123373	0.895148		0.0464096	0.819192		0.224509	0.603797		0.147546	0.376205		-0.0769633	0.952125		0.185968	0.217833		0.168943	0.128799		0.0130402	0.982271		0.267942
PF14_0331	cytochrome c oxidase assembly protein, putative	PY02555	cytochrome c oxidase assembly protein	0.127765	0.978075		0.162466	0.939694		0.290231	0.557937		0.233936	0.437013		0.361701	0.372708		0.524167	0.0598817		-0.213072	0.097079		-0.664853	0.0117545		-0.00405487	0.989527		-0.451781	0.0121932		0.209018	0.388965		0.660798	0.0752562		0.324248	0.0108458		0.205775	0.181797		-0.236707	0.659988		0.0869423
PF14_0328	mitochondrial import inner membrane translocase subunit tim17, putative	PY02558	mitochondrial import inner membrane translocase subunit tim17	-0.0169748	0.999057		0.201778	0.727347		0.184804	0.754929		0.117111	0.453237		0.100136	0.531472		0.301914	0.155242		0.133215	0.400489		-0.0752097	0.885805		0.218065	0.191564		-0.208424	0.40718		0.0848505	0.720516		0.293275	0.348172		0.357632	0.0660834		0.435283	0.00331257		-0.265932	0.353255		0.137594
MAL6P1.36 / PFF0160c	dihydroorotate dehydrogenase, mitochondrial precursor	PY02580	dihydroorotate dehydrogenase, putative	0.128839	0.978075		0.115165	0.950226		0.244004	0.652021		-0.191149	0.372407		-0.0623102	0.900048		0.0528544	0.91348		0.0654659	0.683748		-0.423042	0.148593		0.142065	0.282592		-0.488508	0.0785091		0.0765987	0.726618		0.565107	0.0796232		0.275312	0.118867		0.321821	0.213727		-0.0228241	0.977707		0.266071
PFL0740c	10 kd chaperonin, putative	PY02750	chaperonin, 10 kDa	0.262058	0.395261		0.151341	0.727347		0.413399	0.0414908		-0.591778	0.0020634		-0.32972	0.0497507		-0.178379	0.378984		0.108291	0.616725		-0.398415	0.239038		-0.0198859	0.969576		-0.506707	0.00636855		-0.128177	0.745467		0.378529	0.479227		0.369242	0.00832739		-1.05631	4.18985e-06		-0.628687	0.21963		-0.0672451
PFE1470w	RNA-binding protein	PY02784	uncharacterized domain 2, putative	0.270529	0.828639		0.0434261	0.975854		0.313955	0.714057		-0.279143	0.330635		-0.00861407	0.984655		0.034812	0.955171		0.118948	0.532117		-0.581321	0.0889497		0.0330392	0.920653		-0.700269	0.0048571		-0.0859085	0.737621		0.614361	0.0849123		-0.18265	0.177204		-0.229552	0.288694		-0.119574	0.881401		0.0334623
PF13_0061	ATP synthase F1 gamma chain, mitochondrial precursor	PY02803	ATP synthase F1, gamma subunit	-0.0272451	0.99811		0.144941	0.837225		0.117696	0.903351		0.149453	0.242997		0.122208	0.544061		0.267149	0.150462		-0.152759	0.196223		-0.423121	0.0289856		0.155421	0.205742		-0.270362	0.107119		0.30818	0.0353023		0.578542	0.0137293		-0.301514	0.0149044		0.586856	0.000192105		0.189031	0.37302		0.0249216
MAL13P1.55	cytochrome c2 precursor, putative	PY02807	cytochrome c	-0.0869488	0.978075		0.311708	0.613568		0.22476	0.772032		0.361733	0.0552352		0.274785	0.201722		0.586493	0.0171092		0.404699	0.00356324		-0.603859	0.0869332		0.0999213	0.572049		-1.00856	0.00490171		-0.304778	0.0635717		0.70378	0.0816442		0.121028	0.356839		-0.712358	0.00193735		0.0859754	0.962314		-0.0204072
PF13_0345	aminomethyltransferase, mitochondrial precursor	PY02845	aminomethyltransferase, mitochondrial precursor	0.207868	0.869739		-0.0189299	0.986722		0.188939	0.827045		-0.341118	0.248527		-0.133249	0.72846		-0.152179	0.707376		-0.239255	0.029485		-0.177656	0.352196		-0.179009	0.201706		0.0615998	0.707552		0.0602464	0.738298		-0.00135336	0.996471		0.419029	0.000732814		-0.56691	0.233705		-0.000856707	0.998647		-0.0194185
MAL7P1.75	ATP synthase F1 epsilon subunit, putative	PY02879	hypothetical protein	-0.219968	0.83182		0.338373	0.521136		0.118405	0.954994		0.265319	0.64088		0.0453511	0.951348		0.383724	0.532631		0.796068	0.0166884		0.259378	0.249219		0.0673113	0.817183		-0.536691	0.234808		-0.728757	0.0787389		-0.192066	0.729393		0.313884	0.450175		-1.41563	0.00318816		0.213454	0.844201		0.145412
PFL1895w	ribosomal protein L23, putative;	PY02911	ribosomal protein L23, putative	0.0271011	0.999057		0.23163	0.643444		0.258731	0.208509		0.288942	0.0189268		0.316043	0.0667605		0.547673	0.00206308		-0.257363	0.360893		-0.566481	0.0651296		-0.326116	0.18783		-0.309118	0.470176		-0.0687529	0.896674		0.240365	0.652903		-0.226623	0.54309		0.102105	0.855379		0.25406	0.717353		-0.144922
PF13_0353	NADH-cytochrome b5 reductase, putative	PY03083	FAD/NAD-binding Cytochrome reductase, putative	0.0734997	0.978075		-0.0104316	0.989709		0.0630681	0.952842		-0.509835	0.00805451		-0.436335	0.0225199		-0.446767	0.024596		-0.556498	0.001553		-0.164263	0.38094		-0.0149043	0.933642		0.392235	0.0598834		0.541593	0.0103593		0.149358	0.61492		0.250448	0.0638564		-0.762673	8.91717e-05		-0.172165	0.44039		-0.0210548
MAL13P1.47	ATP synthase Fo delta OSCP subunit, putative	PY03110	ATP synthase F1, delta subunit, putative	-0.0927667	0.96095		0.109194	0.882224		0.0164276	0.99191		-0.0394575	0.935441		-0.132224	0.69425		-0.02303	0.97292		0.288526	0.110302		-0.0725882	0.960374		0.0340356	0.888422		-0.361114	0.546922		-0.25449	0.135078		0.106624	0.95065		-0.144297	0.529071		0.236781	0.8451		0.193149	0.705988		-0.16896
PFC0205c	PfGLP-1, 1-cys-glutaredoxin-like protein-1	PY03169	predicted protein	-0.136088	0.94714		0.223314	0.727347		0.0872255	0.942984		-0.0444599	0.858679		-0.180548	0.446369		0.0427657	0.887094		0.233838	0.115443		0.205413	0.678474		0.0484226	0.820949		-0.0284259	0.954724		-0.185416	0.432875		-0.15699	0.832397		0.264246	0.141743		-0.0370582	0.87985		-0.323661	0.541629		0.0964594
PFC0200w	60S Ribosomal protein L44, putative	PY03170	Ribosomal protein L44, putative	0.27997	0.334507		0.246901	0.521682		0.526871	0.0162772		-0.866443	1.38604e-05		-0.586473	0.000702558		-0.339571	0.0598807		0.690844	0.000470422		0.21501	0.520346		0.815408	0.00399599		-0.475834	0.0443885		0.124563	0.541035		0.600397	0.058693		0.408115	0.0235254		-1.00857	0.000616022		-0.822583	0.00550106		-0.0853511
PFC0800w	band 7-related protein (SPFH domain / Band 7 family, putative)	PY03188	SPFH domain / Band 7 family, putative	0.017964	0.999057		0.0698253	0.958826		0.0877893	0.964703		-0.0879976	0.837385		-0.0700336	0.881907		-0.000208298	0.999806		0.00868422	0.964973		0.0886914	0.896013		0.177244	0.310278		0.0800072	0.771033		0.16856	0.142366		0.0885523	0.877945		0.304876	0.034486		0.239033	0.375594		-0.427998	0.0386402		0.20703
PF14_0597	cytochrome c1 precursor, putative	PY03278	cytochrome c1, heme protein	-0.00992903	0.999057		-0.121619	0.898826		-0.131548	0.937438		0.680039	0.000479692		0.67011	0.000395619		0.548491	0.00513014		-0.414316	0.0095386		0.395439	0.292065		0.326623	0.0727599		0.809755	0.00899441		0.740939	0.00123004		-0.0688161	0.93248		-0.329523	0.0301008		1.23602	8.23988e-05		0.176329	0.484027		0.0799217
PF10_0120	ubiquinol-cytochrome c reductase complex subunit, putative	PY03477	hypothetical protein	-0.0294449	0.997036		-0.0872759	0.948244		-0.116721	0.94948		-0.00505886	0.983443		-0.0345037	0.851907		-0.12178	0.747684		-0.238865	0.0337141		-0.214273	0.46387		-0.197082	0.234629		0.0245921	0.926822		0.0417831	0.850344		0.017191	0.988592		-0.569754	2.60797e-05		0.4029	0.00875035		0.344958	0.26488		-0.152845
PF13_0121	dihydrolipamide succinyltransferase component of 2-oxoglutarate dehydrogenase complex, putative	PY03521	2-oxoglutarate dehydrogenase, E2 component, dihydrolipoamide succinyltransferase, putative	0.0969018	0.978075		0.0248173	0.980003		0.121719	0.922058		-0.0662854	0.686732		0.0306164	0.914062		0.0554337	0.873274		-0.250992	0.0100472		0.0403051	0.882819		0.110119	0.196822		0.291297	0.0338429		0.36111	0.0054176		0.0698135	0.771134		-0.276114	0.00694081		-0.0691833	0.687514		-0.253413	0.0517375		0.108907
PFE1225w	50S ribosomal subunit protein L12, putative	PY03559	ribosomal protein L7/L12	0.126716	0.747445		-0.0127408	0.979853		0.113976	0.640443		0.210864	0.0323766		0.33758	0.00352487		0.324839	0.00229872		-0.418721	0.0023129		-0.316859	0.284591		-0.196764	0.386063		0.101862	0.696818		0.221957	0.327754		0.120094	0.877945		-0.18343	0.105539		0.80234	0.00426252		-0.349533	0.580225		0.0497092
PFI1575c	peptide release factor, putative	PY03620	peptide chain release factor 1	-0.101379	0.972875		-0.0385743	0.977389		-0.139954	0.942455		-0.236721	0.0347607		-0.3381	0.0361696		-0.376675	0.156466		-0.425232	0.0198862		0.0506886	0.929916		-0.273255	0.185097		0.475921	0.0271683		0.151977	0.50728		-0.323944	0.277745		0.0501226	0.840782		-0.0262215	0.894975		0.386385	0.592298		0.037672
PF14_0051	DNA mismatch repair protein, putative	PY03673	phosphatase	-0.0129824	0.999057		0.0627792	0.968428		0.0497968	0.986755		-0.17413	0.617881		-0.187113	0.595593		-0.124333	0.810754		-0.132625	0.544146		0.0461887	0.958761		-0.221406	0.0467114		0.178813	0.729757		-0.0887811	0.762832		-0.267594	0.589219		0.117176	0.698731		0.0317377	0.884767		-0.145265	0.762432		-0.116881
PFF0745c	ribonuclease, putative	PY03694	RNB-like protein, putative	-0.0635184	0.981496		-0.154105	0.750354		-0.217623	0.457185		0.211274	0.20692		0.147756	0.453209		-0.00634939	0.983239		-0.270456	0.0667346		-0.152116	0.640314		-0.0881262	0.688918		0.11834	0.56774		0.18233	0.363878		0.06399	0.916714		-0.0770121	0.671328		0.117802	0.671669		0.098652	0.863141		-0.251671
PFL1465c	Heat shock protein hslV (threonine peptidase)	PY03772	hypothetical protein	0.170133	0.416907		0.205826	0.327541		0.375959	0.0104137		0.238475	0.0186937		0.408609	0.00166443		0.614434	0.000216163		0.0927361	0.55717		-0.505907	0.0242474		0.317932	0.150404		-0.598643	0.00577419		0.225196	0.354751		0.823838	0.0214402		-0.462103	0.00223284		0.0373391	0.884877		-0.403892	0.406185		0.205892
MAL7P1.340	ATP synthase subunit c, putative; Fo:c (ATP9) proteolipid subunit	PY03813	ATPase subunit 9, putative	-0.135	0.776866		0.145264	0.58802		0.010264	0.99191		-0.187694	0.107877		-0.322694	0.004423		-0.17743	0.0838646		-0.213666	0.140208		-0.118596	0.761203		-0.168649	0.432616		0.0950696	0.508907		0.0450172	0.852472		-0.0500524	0.938091		0.135167	0.162101		0.174492	0.24204		0.736961	0.018736		-0.313937
PF10_0267	hypothetical protein-->mitochondrial ribosomal protein S22 precursor, putative	PY03833	Drosophila melanogaster RE01590p, putative	-0.0384485	0.999057		0.190833	0.817425		0.152385	0.938501		-0.0889604	0.846958		-0.127409	0.741376		0.0634241	0.874275		0.019709	0.906887		0.105795	0.813397		0.366467	0.165791		0.0860865	0.737745		0.346758	0.203857		0.260672	0.66729		-0.308461	0.020962		0.287284	0.176983		-0.182257	0.826929		0.161233
PFE0225w	3-methyl-2-oxobutanoate dehydrogenase (lipoamide), putative	PY03843	Drosophila melanogaster RE25729p	-0.165833	0.497564		0.185352	0.701		0.019519	0.986988		0.345848	0.0032016		0.180015	0.205476		0.365367	0.0448205		0.731533	0.0145593		0.23825	0.782141		0.338474	0.130554		-0.493283	0.367885		-0.393059	0.209574		0.100224	0.938306		-0.272589	0.342984		0.362105	0.264553		0.0920424	0.886315		0.0359378
PF10_0366	ADP/ATP transporter, mitochondrial, ANT1 (adenine nucleotide translocase)	PY03882	adenine nucleotide translocase	-0.00252278	0.999906		-0.0129822	0.987863		-0.015505	0.99191		0.0816544	0.79404		0.0791317	0.792994		0.0661495	0.882206		-0.619426	0.000395715		0.0913488	0.777764		-0.888632	0.114279		0.710774	0.000645781		-0.269207	0.702661		-0.979981	0.275018		0.456724	0.00542614		0.778595	0.013215		0.339414	0.887257		-0.11994
PFC0126c	PfMNL-1 CISD1-like iron-sulfur protein, putative	PY03962	hypothetical protein	-0.0901301	0.96095		0.146489	0.810893		0.0563584	0.956927		-0.080277	0.499282		-0.170407	0.265854		-0.0239186	0.938211		0.2388	0.0621905		-0.269294	0.10934		0.138807	0.169056		-0.508094	0.014459		-0.0999924	0.541251		0.408101	0.0317796		0.151928	0.27374		-0.646587	0.000162378		0.37966	0.275596		-0.0114151
PF14_0301	hypothetical protein (mitochondrial porin VDAC, putative)	PY04058	hypothetical protein	-0.074307	0.94624		0.0143287	0.985282		-0.0599783	0.94948		0.248451	0.00319868		0.174144	0.12198		0.188472	0.161789		-0.0473018	0.689057		0.0157493	0.965962		0.227058	0.0937509		0.063051	0.750445		0.27436	0.0678783		0.211309	0.392487		0.358104	0.0108755		0.734767	0.00147305		-0.275508	0.602934		0.253577
PFD0465w	DNAJ homologue, possibly targeted to plastid and/or mitochondrion	PY04093	Pfj1	0.0402558	0.985279		-0.0180083	0.97308		0.0222475	0.983768		0.311589	0.00984342		0.351845	0.00426913		0.333836	0.00430936		-0.0300664	0.862426		-0.0295565	0.959581		0.317662	0.052279		0.000509857	0.998556		0.347729	0.0187593		0.347219	0.135643		0.0910086	0.502887		-0.0110462	0.979612		-0.607597	0.00747595		0.153678
PFL2065c	mitochondrial import inner membrane translocase subunit, putative.	PY04101	hypothetical protein	-0.150392	0.978075		0.377975	0.735089		0.227584	0.19722		-0.570163	4.67689e-05		-0.720555	0.0374892		-0.342579	0.0149018		0.271339	0.0849278		-0.074628	0.845133		-0.0386456	0.791765		-0.345967	0.141508		-0.309984	0.0866612		0.0359824	0.94797		0.257063	0.172806		-0.628082	0.00193342		-0.0590298	0.947858		0.206669
PF14_0584	ribosomal protein S4, putative	PY04143	S4 domain, putative	-0.105844	0.843644		0.104095	0.847094		-0.00174862	0.99785		0.0230961	0.930392		-0.0827479	0.634062		0.0213475	0.954653		0.412716	0.00829763		-0.0064113	0.988319		0.111875	0.298479		-0.419127	0.0950485		-0.30084	0.042929		0.118287	0.786314		0.111744	0.544201		0.0707179	0.87005		-0.0908355	0.899661		0.0347951
MAL7P1.20	peptide chain release factor,	PY04145	Peptidyl-tRNA hydrolase domain, putative	-0.0445143	0.99811		-0.122973	0.823597		-0.167487	0.805339		0.0272107	0.939801		-0.0173036	0.947607		-0.140277	0.299877		-0.303505	0.0272832		0.109522	0.739273		0.105076	0.514919		0.413028	0.0331254		0.408581	0.0215161		-0.00444637	0.994116		0.369583	0.00681343		0.518361	0.040816		-0.170586	0.657681		0.130814
MAL13P1.162	DNAJ-like protein, putative	PY04182	DNAj homolog subfamily b member 9	0.0303337	0.999057		0.20415	0.856309		0.234483	0.805778		-0.24754	0.34967		-0.217207	0.496017		-0.0130569	0.983402		0.0792918	0.719276		0.0297728	0.972049		-0.229305	0.418869		-0.049519	0.901439		-0.308597	0.230963		-0.259078	0.67372		0.0193072	0.937348		0.149527	0.558325		0.581725	0.252175		-0.468482
PFL0090c	hypothetical protein, conserved --> cytochrome c oxidase assembly protein, putative	PY04195	protein Saccharomyces cerevisiae YLL018c-a-related	0.114037	0.968332		-0.0135741	0.989709		0.100462	0.938501		-0.375625	0.0230929		-0.261588	0.208964		-0.275162	0.14262		0.115352	0.39292		-0.143668	0.421113		-0.0876451	0.616938		-0.25902	0.156105		-0.202997	0.316209		0.0560227	0.923705		-0.13571	0.403366		-0.370274	0.0377187		-0.217577	0.588865		-0.0262144
PF13_0359	mitochondrial carrier protein, putative	PY04289	Mitochondrial carrier protein, putative	0.132615	0.979208		-0.143173	0.946151		-0.0105583	0.996197		-0.245123	0.478002		-0.112508	0.792994		-0.255681	0.418999		0.282626	0.0957362		0.232673	0.680228		0.0260496	0.936782		-0.049953	0.901108		-0.256576	0.250489		-0.206623	0.754796		0.792018	0.0214524		-0.212815	0.252156		-0.135854	0.863527		0.231801
PF14_0695	DNA-directed RNA polymerase, alpha subunit, truncated, putative	PY04295	DNA-directed RNA polymerase	0.021612	0.999057		-0.020906	0.980877		0.000706019	0.998504		-0.0568097	0.788904		-0.0351977	0.88303		-0.0561037	0.86676		-0.429446	0.00752861		-0.0646699	0.91251		-0.418531	0.0720583		0.364776	0.186934		0.0109148	0.979019		-0.353861	0.448793		0.142111	0.394802		0.219823	0.0798373		0.136049	0.836647		-0.19908
PFB0501c	conserved Plasmodium protein | ubiquinol-cytochrome c chaperone, putative	PY04307	hypothetical protein	-0.109502	0.979208		0.101245	0.957354		-0.00825699	0.996197		0.0174119	0.972737		-0.0920905	0.824057		0.00915493	0.987913		-0.0876535	0.724938		0.123785	0.892712		-0.102334	0.714137		0.211438	0.615188		-0.0146805	0.967596		-0.226119	0.729393		0.234502	0.253509		0.153008	0.203411		0.0635671	0.912418		-0.112281
MAL6P1.103 / PFF0495w	ribosomal protein L19-like protein, putative;	PY04391	hypothetical protein	0.0782253	0.978075		-0.0472439	0.959054		0.0309815	0.981914		-0.174768	0.358492		-0.0965424	0.752053		-0.143786	0.455698		-0.168387	0.158663		-0.100056	0.749449		-0.170547	0.36838		0.0683312	0.682124		-0.00215975	0.993344		-0.070491	0.903926		-0.307263	0.00624924		-0.0420979	0.889903		-0.121189	0.796001		0.0195533
MAL6P1.40 / PFF0180w	phenylalanyl-tRNA synthetase, putative	PY04422	Ferredoxin-fold anticodon binding domain, putative	-0.090936	0.978075		0.0780854	0.957106		-0.0128505	0.995823		0.108194	0.709432		0.0172576	0.961412		0.095343	0.837004		-0.00570258	0.987355		-0.0658579	0.95419		0.0602986	0.80256		-0.0601553	0.923857		0.0660012	0.835396		0.126156	0.896898		0.206136	0.395818		0.114252	0.558754		-0.0153933	0.98526		0.126277
PF13_0132	60S ribosomal protein L23a, putative	PY04600	60S ribosomal protein L23a	0.0543425	0.978075		-0.0248848	0.972504		0.0294577	0.981914		-0.566963	0.000384707		-0.512621	0.00165375		-0.537505	0.00390254		-0.0260907	0.920585		-0.469284	0.212688		-0.104175	0.627013		-0.443193	0.130842		-0.078084	0.738119		0.365109	0.247231		-0.634694	0.0014035		-0.0622254	0.835629		-0.399698	0.429538		-0.141136
PF10_0153	hsp60 (mitochondrial)	PY04614	heat shock protein 60	0.0616169	0.978075		-0.0424575	0.954665		0.0191594	0.986988		-0.10126	0.472709		-0.0396429	0.828682		-0.0821005	0.723029		0.260179	0.0158409		0.836043	0.00168026		0.292788	0.0820351		0.575865	0.0061536		0.0326093	0.908915		-0.543255	0.0701014		-0.250999	0.0668827		-0.173627	0.36358		-0.716096	0.020711		0.218114
PFL1590c	elongation factor g, putative	PY04706	translation elongation factor G	0.0983456	0.836939		-0.0324412	0.958223		0.0659044	0.938501		0.129157	0.113319		0.227503	0.0332927		0.195061	0.0845383		0.069143	0.733312		0.299517	0.333181		0.322328	0.094071		0.230374	0.173335		0.253185	0.0918395		0.0228112	0.969637		-0.0457538	0.748636		0.316467	0.131449		-0.122167	0.883827		0.264991
MAL7P1.113	DEAD box helicase, putative	PY04724	Drosophila melanogaster BcDNA.GH02833	-0.0679926	0.980258		0.0253889	0.984477		-0.0426036	0.983577		-0.221907	0.227262		-0.2899	0.210642		-0.264511	0.385572		0.294138	0.00858365		0.111885	0.612815		-0.122519	0.502912		-0.182254	0.254732		-0.416658	0.0343148		-0.234404	0.476082		-0.200978	0.111896		-0.353906	0.0297091		0.0126438	0.987165		-0.0982427
PFL1550w	dihydrolipoamide dehydrogenase (E3), mitochondrial, putative	PY04793	dihydrolipoamide dehydrogenase	0.00191597	0.999906		-0.0754951	0.939694		-0.0735791	0.954994		0.101365	0.622291		0.103281	0.605503		0.0277862	0.944297		-0.334595	0.0215807		-0.160197	0.570386		-0.135113	0.540265		0.174399	0.349326		0.199483	0.369775		0.0250841	0.979913		-0.298374	0.0180504		-0.0965622	0.797716		-0.0507255	0.953497		-0.0796067
PFL1555w	cytochrome b5, putative	PY04794	hypothetical protein	0.0582201	0.978075		0.214111	0.44126		0.272331	0.13358		0.127046	0.358164		0.185266	0.176246		0.399377	0.0167676		0.0401581	0.815572		-0.367137	0.290627		0.24324	0.246738		-0.407296	0.0972454		0.203082	0.338678		0.610377	0.108449		0.368733	0.00973544		0.0504936	0.797647		0.231464	0.757125		-0.055449
PFL2180w	50S ribosomal protein L3, putative; possibly mitochondrial or plastidic	PY04814	ribosomal protein L3, putative	-0.0095203	0.999863		-0.0611191	0.979853		-0.0706394	0.984537		-0.100089	0.851541		-0.10961	0.860421		-0.170729	0.793369		-0.209225	0.506448		0.232486	0.540607		-0.0904404	0.712675		0.441711	0.338572		0.118785	0.803135		-0.322926	0.394983		0.164723	0.693583		-0.0137723	0.949584		-0.0457237	0.944876		-0.0556381
PF13_0349	nucleoside diphosphate kinase b; putative	PY04911	nucleoside diphosphate kinase	-0.00531327	0.999057		0.0831596	0.914877		0.0778463	0.938392		0.114188	0.291621		0.108875	0.472833		0.192034	0.142726		0.389494	0.0842221		0.262596	0.775291		0.30504	0.0707015		-0.126899	0.854503		-0.0844547	0.785411		0.0424438	0.983443		-0.0822021	0.812811		-0.0465181	0.885396		0.0746897	0.910176		0.178115
PF13_0300	mitochondrial inner membrane translocase, putative	PY04920	hypothetical protein	0.137975	0.96095		0.13211	0.903301		0.270085	0.527802		-0.155198	0.37526		-0.0172227	0.955056		0.114887	0.649319		-0.0721493	0.654166		-0.206319	0.590555		-0.322768	0.104816		-0.13417	0.655449		-0.250619	0.251552		-0.116449	0.873034		0.0189625	0.923545		0.331286	0.0745304		-0.169846	0.816464		-0.0714394
PFL0630w	iron-sulfur subunit of succinate dehydrogenase	PY04921	succinate dehydrogenase iron-sulfur subunit	-0.0268194	0.999057		0.034837	0.979853		0.00801755	0.996197		-0.0850429	0.847848		-0.111862	0.78606		-0.0770253	0.902849		0.20425	0.352278		-0.0700491	0.95419		0.0816034	0.82525		-0.274299	0.575504		-0.122646	0.760967		0.151652	0.909778		0.119514	0.597414		-0.271616	0.446425		0.0935316	0.910176		0.167936
PFL1605w	pentatricopeptide repeat protein, putative	PY04935	hypothetical protein	0.160982	0.695771		-0.359837	0.206537		-0.198855	0.52085		0.0509158	0.774812		0.211898	0.117126		-0.147939	0.455698		-0.0485783	0.761096		-0.155653	0.503834		0.128566	0.665105		-0.107074	0.644927		0.177144	0.589451		0.284219	0.595387		-0.298758	0.0568475		-0.522982	0.013391		-0.409577	0.275008		0.0124615
PF11_0097	succinyl-CoA synthetase alpha subunit, putative	PY05049	Succinyl-CoA synthetase alpha subunit	-0.014288	0.999057		0.210679	0.735089		0.196391	0.519426		-0.0979385	0.593727		-0.112226	0.664819		0.0984521	0.716715		0.200831	0.0677789		-0.259177	0.143178		0.194571	0.638272		-0.460008	0.00565471		-0.00625973	0.991625		0.453748	0.48937		-0.247439	0.0193777		-0.761987	0.00829265		0.322773	0.720733		-0.107307
PF07_0034	Cg3; significant similarity to SCO1/SCO2 copper transport/insertion proteins required for cytochrome c oxidase assembly	PY05062	Plasmodium falciparum CG3	-0.0981544	0.981496		0.022195	0.988584		-0.0759593	0.981914		-0.240411	0.435437		-0.338566	0.0954959		-0.316371	0.294555		0.292391	0.17193		0.237301	0.4605		-0.1334	0.156716		-0.05509	0.914188		-0.425791	0.0894685		-0.370701	0.208533		0.0814599	0.795707		0.0715272	0.833616		0.185896	0.561612		-0.0538251
PF07_0032	Cg8	PY05064	Plasmodium falciparum CG8	-0.0913205	0.96038		0.315979	0.149305		0.224658	0.265852		0.466262	0.0106408		0.374942	0.0454306		0.690921	0.00158068		0.63293	0.00154201		0.0451692	0.929916		0.588062	0.0712312		-0.587761	0.00602349		-0.0448683	0.92798		0.542893	0.261337		-0.284228	0.0207693		-0.645105	0.00709599		0.110231	0.915663		0.00618561
PF13_0070	branched-chain alpha keto-acid dehydrogenase, putative E1a subunit	PY05086	branched-chain alpha-keto acid dehydrogenase E1-alpha subunit	0.0289949	0.985901		-0.120899	0.677759		-0.0919037	0.788049		0.397372	0.000918233		0.426366	0.000968511		0.305468	0.0135683		-0.000706624	0.996647		0.210131	0.24312		0.107557	0.454991		0.210838	0.110117		0.108264	0.468388		-0.102574	0.76721		-0.602895	0.000122831		1.42292	3.64626e-07		0.496738	0.046269		-0.0157144
PF14_0240	ribosomal protein L21e, putative	PY05142	Ribosomal protein L21e, putative	-0.0171141	0.999057		-0.0384402	0.960614		-0.0555544	0.942984		-0.610936	0.00011549		-0.62805	0.00154114		-0.666491	0.000327216		0.10395	0.504001		0.174566	0.566863		0.0547044	0.89946		0.0706167	0.768141		-0.0492451	0.926886		-0.119862	0.915896		-0.659657	0.000209558		-0.33557	0.0157528		-0.422702	0.520235		-0.0658005
PF14_0357	acetyl CoA synthetase, putative	PY05175	CoA binding domain, putative	-0.107133	0.729218		0.000498941	0.998088		-0.106634	0.800022		0.408851	0.0115597		0.301718	0.0784874		0.302217	0.148101		0.0109519	0.969305		0.255239	0.352196		0.0344973	0.88673		0.244287	0.466129		0.0235454	0.955586		-0.220741	0.56091		-0.110842	0.670089		0.410609	0.0370693		0.362423	0.201816		-0.23544
PF11_0188	heat shock protein 90, putative	PY05217	Hsp90-related	0.0787533	0.96095		0.143199	0.727347		0.221952	0.21093		0.00406579	0.986458		0.0828191	0.593188		0.226018	0.0682764		0.211619	0.156192		-0.416023	0.119307		0.373559	0.139763		-0.627642	0.00234333		0.161939	0.521971		0.789582	0.0421935		-0.322299	0.0239993		0.0705325	0.71733		-0.831084	0.0557639		0.103482
MAL6P1.258 / PFF0815w	malate:quinone oxidoreductase, putative	PY05233	probable malate:quinone oxidoreductase	0.0376183	0.99811		-0.0516602	0.950862		-0.0140419	0.99191		0.00112962	0.99846		0.038748	0.890406		-0.0129123	0.976287		-0.0988144	0.396002		-0.215884	0.353473		-0.10806	0.448822		-0.11707	0.534749		-0.00924585	0.966701		0.107824	0.758765		0.127051	0.275972		-0.259728	0.175481		-0.0793093	0.804933		-0.211627
MAL7P1.93	mitochondrial ribosomal protein S8, putative	PY05271	ribosomal protein S8	-0.197588	0.858768		0.224849	0.851879		0.0272612	0.990625		0.0863668	0.614777		-0.111221	0.724496		0.113628	0.789688		0.609182	0.271933		0.140399	0.974921		0.581046	0.32768		-0.468783	0.817555		-0.0281353	0.966701		0.440648	0.92355		0.342738	0.376807		1.00225	0.0149662		0.504366	0.381415		0.0399579
PFC0275w	FAD-dependent glycerol-3-phosphate dehydrogenase, putative	PY05303	putative FAD-dependent glycerol-3-phosphate dehydrogenase	0.084192	0.979208		-0.157075	0.857099		-0.0728832	0.971827		0.345736	0.086075		0.429928	0.0441759		0.272853	0.215603		-0.0980024	0.509742		-0.0425544	0.949808		0.23861	0.11168		0.0554481	0.862326		0.336612	0.0343148		0.281164	0.345801		-0.522213	0.00368083		-0.196317	0.448391		0.110885	0.704622		-0.101917
PFD0600c	ribosomal protein S12, putative;	PY05324	ribosomal protein S12, putative	0.00313766	0.999906		0.0252804	0.979853		0.0284181	0.99191		-0.184933	0.585765		-0.181795	0.351446		-0.156515	0.450961		-0.0476013	0.735728		0.141535	0.491363		-0.154546	0.194659		0.189136	0.330366		-0.106945	0.562011		-0.296081	0.173443		0.433543	0.00788586		-0.248978	0.320959		-0.0139499	0.969481		-0.268821
PF14_0038	cytochrome c, putative	PY05430	cytochrome c	-0.0711235	0.96095		0.0873668	0.866949		0.0162432	0.986988		0.0556494	0.662197		-0.0154742	0.928807		0.0718926	0.714507		-0.0261039	0.835047		0.145543	0.478595		-0.0441981	0.705104		0.171647	0.257988		-0.0180942	0.918426		-0.189741	0.277745		-0.288282	0.0124539		-0.612623	0.000407755		0.511821	0.00352183		-0.410984
PF10_0334	flavoprotein subunit of succinate dehydrogenase	PY05468	flavoprotein subunit of succinate dehydrogenase	0.140596	0.94408		0.01253	0.992023		0.153126	0.893633		0.400654	0.0377835		0.54125	0.0135299		0.55378	0.0186262		-0.326402	0.157122		0.0457901	0.948473		0.205095	0.373905		0.372192	0.190661		0.531497	0.0485808		0.159305	0.710934		0.0109843	0.969546		0.519397	0.00695166		0.0257238	0.955012		0.118702
PFI1375w	Cytochrome c oxidase subunit VIB (cox6), putative	PY05587	hypothetical protein	0.0632154	0.99811		0.366481	0.198534		0.429697	0.581367		-0.211144	0.611071		-0.147929	0.271785		0.218552	0.211625		0.261515	0.0271618		-0.305888	0.336568		0.22933	0.146369		-0.567403	0.0207566		-0.032185	0.879547		0.535218	0.0990587		0.180333	0.195447		-0.760119	0.00175573		0.52099	0.0266453		-0.283497
PFI1365w	cytochrome c oxidase subunit (Vb), putative	PY05589	hypothetical protein	0.0138724	0.999057		0.00420069	0.993039		0.0180731	0.986988		0.0483814	0.765284		0.0622538	0.648762		0.0664544	0.76536		-0.211188	0.028127		-0.344014	0.0347028		-0.167569	0.338645		-0.132826	0.324985		0.0436198	0.86464		0.176445	0.624638		0.151882	0.0857028		0.406399	0.0121377		0.122062	0.866864		-0.147658
PF14_0373	ubiquinol cytochrome c oxidoreductase, putative (iron-sulfur subunit)	PY05634	ubiquinol-cytochrome c reductase, iron-sulfur subunit, putative	-0.0187503	0.999057		0.0337791	0.968428		0.0150288	0.99191		0.368452	0.0179235		0.349702	0.0394411		0.383481	0.0666205		-0.405511	0.0368931		-0.307528	0.385307		-0.1693	0.688037		0.0979827	0.521107		0.236211	0.519147		0.138228	0.893461		-0.825025	7.54959e-06		2.34189	8.27068e-07		0.244319	0.760683		-0.116336
PF13_0177	ATP-dependent RNA helicase, putative	PY05724	putative ATP-dependent RNA helicase	0.0836787	0.982679		-0.0101353	0.992023		0.0735434	0.974502		-0.0892723	0.867862		-0.00559351	0.9914		-0.0157288	0.984043		-0.134432	0.365484		-0.0338473	0.964932		-0.014333	0.952894		0.100585	0.747545		0.120099	0.418832		0.0195144	0.989344		0.217135	0.127431		0.266434	0.372137		-0.0976319	0.893838		-0.0285104
MAL8P1.14	hypothetical protein; some similarity to Oxa1/YidC/Cox18 proteins involved in cyt ox SU2 assembly	PY05780	hypothetical protein	-0.0672437	0.978075		-0.0486785	0.948244		-0.115922	0.873741		0.106013	0.546007		0.0387689	0.841655		-0.00990963	0.977335		-0.133784	0.232312		0.0529224	0.894934		0.213513	0.0782818		0.186706	0.256242		0.347297	0.0112805		0.16059	0.466952		-0.102882	0.447318		0.08322	0.753906		-0.0335516	0.945017		0.0709337
PF07_0046	50S ribosomal protein L1, putative	PY05786	L1P family of ribosomal proteins, putative	-0.117694	0.978075		0.104735	0.92848		-0.0129597	0.995291		-0.0106228	0.985308		-0.128317	0.674736		-0.0235825	0.962541		0.112586	0.483949		0.462535	0.464868		0.133835	0.464674		0.349949	0.457722		0.0212495	0.937581		-0.328699	0.66561		-0.0389449	0.893465		-0.0795729	0.709303		-0.238732	0.301226		0.257426
PF10_0272	ribosomal protein L3, putative	PY05881	ribosomal protein L3, putative	-0.0137953	0.999057		0.1469	0.771993		0.133104	0.741777		-0.393308	0.00154707		-0.407103	0.00402154		-0.260203	0.0666205		-0.094138	0.574011		-0.30389	0.0537998		0.457253	0.0123067		-0.209752	0.389359		0.551391	0.0177676		0.761143	0.00884669		0.00764812	0.983952		1.06323	0.00406119		-0.786924	0.0146421		-0.100531
PF11_0337	50S ribosomal protein L2, mitochondrial, putative	PY05952	ribosomal protein L2	0.0682751	0.987935		0.236629	0.78351		0.304904	0.19722		-0.454835	0.00420819		-0.386559	0.111627		-0.149931	0.421059		-0.649084	0.00483445		-0.410309	0.304512		-0.596497	0.0349412		0.238774	0.388482		0.0525867	0.872349		-0.186188	0.745587		0.116706	0.475196		0.0354648	0.876248		-0.130425	0.83679		-0.114994
PFB0795w	ATP synthase F1, alpha subunit, putative	PY05971	ATP synthase F1, alpha subunit	0.0284615	0.999057		-0.0548915	0.958223		-0.02643	0.986988		0.117441	0.624163		0.145902	0.595593		0.0910108	0.811691		0.0305716	0.863361		-0.0451279	0.929916		0.10235	0.676171		-0.0756995	0.654783		0.0717786	0.772748		0.147478	0.725903		-0.472349	0.000699629		0.800892	0.0232995		0.25344	0.577104		-0.165798
PF11_0485	ATP synthase F1 delta subunit, putative	PY05978	hypothetical protein	0.0128805	0.999057		0.0439943	0.963892		0.0568748	0.981766		0.161625	0.501837		0.174505	0.447635		0.218499	0.389877		0.0214035	0.908466		-0.0910854	0.845823		0.446743	0.113616		-0.112489	0.442522		0.425339	0.09751		0.537828	0.189884		0.0618515	0.735751		0.228842	0.335378		0.0565809	0.943594		0.0136682
PFE0960w	50S Ribosomal subunit protein L14, putative;	PY06065	LSU ribosomal protein L14P	0.146279	0.884061		0.228923	0.352884		0.375203	0.150965		-0.110309	0.616494		0.0359704	0.817361		0.264894	0.0449043		0.107248	0.465331		-0.0985253	0.828866		0.201172	0.228433		-0.205773	0.345336		0.0939244	0.644406		0.299697	0.298481		0.55419	0.000416451		-0.541742	0.00287912		0.142034	0.818829		-0.13196
PFE0970w	cytochrome c oxidase assembly protein (heme A: farnesyl transferase), putative;	PY06214	protoheme IX farnesyltransferase, putative	-0.169156	0.539172		0.0788906	0.937293		-0.0902654	0.928325		0.106094	0.391846		-0.0630615	0.757453		0.015829	0.963149		-0.134137	0.301567		-0.0520031	0.938353		0.0384624	0.845588		0.0821341	0.81237		0.1726	0.361936		0.0904655	0.905951		0.487635	0.000683402		0.437366	0.0273679		0.371631	0.107654		-0.0484264
MAL13P1.184	endopeptidase (mitochondrial intermediate processing peptidase), putative	PY06253	hypothetical protein	0.0906244	0.99811		0.103648	0.903301		0.194273	0.954994		-0.0260474	0.978055		0.064577	0.772363		0.168225	0.47928		-0.0492596	0.761149		-0.355771	0.13481		-0.0667974	0.699673		-0.306511	0.0739634		-0.0175378	0.9316		0.288973	0.1669		0.23607	0.0485248		0.115555	0.712437		0.270436	0.396735		-0.0497258
PFL2395c	dimethyladenosine transferase, putative	PY06281	dimethyladenosine transferase, putative	-0.0724344	0.985901		-0.0537286	0.971424		-0.126163	0.958239		0.0631148	0.85954		-0.00931957	0.979991		-0.0630481	0.907585		-0.108079	0.644174		-0.296475	0.795863		-0.0910556	0.727391		-0.188396	0.798332		0.017023	0.959513		0.205419	0.879781		-0.186054	0.413349		0.266191	0.232505		-0.0978683	0.869568		0.0839906
PFB0455w	ribosomal L37ae protein, putative	PY06446	Ribosomal L37ae protein family, putative	0.119194	0.911558		0.081938	0.948244		0.201132	0.645069		0.289049	0.0719579		0.408243	0.0539821		0.490181	0.0508025		-0.243418	0.268674		-0.287754	0.431353		-0.261336	0.261084		-0.0443361	0.885238		-0.0179185	0.9586		0.0264176	0.973349		-0.0780459	0.827601		0.636205	0.0362107		-0.201193	0.625042		-0.120497
PF14_0230	Ribosomal protein family L5, putative	PY06459	Ribosomal L18p/L5e family, putative	0.0998593	0.96095		-0.182409	0.682837		-0.0825494	0.942455		-0.187714	0.239611		-0.0878549	0.6962		-0.270264	0.114488		-0.0806147	0.424008		-3.05408e-05	0.999957		0.00631924	0.982367		0.0805842	0.744677		0.0869339	0.7554		0.00634978	0.994116		-0.730016	1.32008e-05		0.610511	0.00242281		-0.327593	0.361129		0.0573701
PFL1150c	ribosomal protein L24, putative	PY06733	ribosomal protein L24, putative	0.0910752	0.978075		0.168853	0.699525		0.259928	0.246117		-0.60974	0.000752574		-0.518665	0.00334724		-0.349812	0.0210745		0.499556	0.00164628		-0.150409	0.568109		0.104884	0.66268		-0.649965	0.0047519		-0.394672	0.0808463		0.255293	0.52778		-0.320136	0.0715905		-0.623521	0.000296034		-0.0430151	0.947858		0.209463
PFE1230c	mitochondrial import receptor subunit, putative.	PY06872	hypothetical protein	-0.0138632	0.999057		0.197156	0.530676		0.183292	0.399055		-9.90129e-05	0.999454		-0.0139622	0.951579		0.183193	0.240008		-0.196633	0.164223		-0.511196	0.0357767		-0.0079016	0.97765		-0.314564	0.193444		0.188731	0.423034		0.503295	0.131845		-0.0890666	0.622392		-0.137269	0.441286		-0.400591	0.451384		-0.0567171
MAL6P1.97 / PFF0465c	cardiolipin synthetase, putative	PY06901	cardiolipin synthetase	-0.0295896	0.999057		-0.0916773	0.943597		-0.121267	0.932471		0.0406845	0.91232		0.0110949	0.979991		-0.0805824	0.87239		-0.0725504	0.810514		-0.132344	0.894168		-0.0804267	0.803436		-0.0597935	0.887083		-0.00787631	0.976949		0.0519172	0.954805		0.0199982	0.948492		0.193869	0.828687		-0.112472	0.931038		-0.0139627
PF14_0156	dimethyladenosine transferase, putative	PY06971	dimethyladenosine transferase, putative	-0.0448102	0.978075		0.0387834	0.965033		-0.00602678	0.996197		-0.039554	0.870202		-0.0843642	0.738563		-0.0455808	0.914622		0.394221	0.0161483		-0.0582935	0.906659		0.0760711	0.620484		-0.452515	0.0318821		-0.31815	0.0309124		0.134365	0.583269		-0.162587	0.751313		-0.439278	0.0135118		0.0504933	0.927726		-0.0239057
PF11_0351	heat shock protein hsp70 homologue	PY06981	heat shock protein hsp70 homologue Pfhsp70-3	0.271806	0.551082		-0.495457	0.144823		-0.223651	0.730896		-0.163612	0.471648		0.108194	0.646705		-0.387263	0.095847		0.0101187	0.949925		-0.114947	0.6516		0.542225	0.0529793		-0.125066	0.556101		0.532106	0.0671511		0.657172	0.128283		-0.175828	0.245		-1.19071	3.44619e-05		-0.945808	0.0594027		0.308941
PF08_0006	Prohibitin, putative (PHB1).	PY07166	prohibitin	0.191968	0.822776		0.0707464	0.957354		0.262715	0.660596		-0.0922304	0.722784		0.099738	0.718778		0.170484	0.622918		0.524357	0.0162359		-0.262838	0.747324		0.376645	0.0776442		-0.787195	0.053081		-0.147712	0.400711		0.639483	0.184113		0.122503	0.63312		0.629814	0.00230279		-0.178875	0.787934		0.345931
MAL13P1.327	Ribosomal protein S17 homologue, putative	PY07362	hypothetical protein	0.168591	0.829659		0.320287	0.144823		0.488878	0.0758463		-0.0641931	0.823004		0.104398	0.43203		0.424685	0.0105775		0.502207	0.0012869		-0.479969	0.0410853		0.372799	0.0179537		-0.982177	0.000968907		-0.129408	0.396315		0.852768	0.00648113		0.270101	0.0482683		-0.286348	0.174906		-0.284663	0.167516		0.146092
PFE1550w	conserved Plasmodium protein, unknown function.	PY07379	hypothetical protein	0.103326	0.99454		-0.0254641	0.992023		0.077862	0.983577		0.0249643	0.985817		0.12829	0.90052		0.102826	0.944065		1.18277	0.000709436		0.672544	0.17203		0.527792	0.141292		-0.51023	0.109529		-0.654982	0.0441949		-0.144752	0.896898		0.632421	0.0170135		-1.2777	0.0541585		0.0179751	0.991429		0.474532
PF10_0144	prohibitin, putative (SPFH domain / Band 7 family, putative) (PHB2)	PY07442	SPFH domain / Band 7 family, putative	0.0496749	0.997036		0.00713341	0.992023		0.0568083	0.981914		-0.236901	0.348814		-0.187227	0.424944		-0.180093	0.439462		-0.00912851	0.976562		-0.354633	0.464868		-0.1723	0.524065		-0.345505	0.0880232		-0.163172	0.266446		0.182333	0.602289		0.311345	0.12558		0.0273114	0.933184		-0.0744058	0.946732		-0.129125
PFL0705c	adrenodoxin-type ferredoxin, putative	PY07468	Adrenodoxin precursor	0.188702	0.886901		0.170477	0.857099		0.359179	0.337481		-0.275464	0.20579		-0.0867618	0.789838		0.0837152	0.851659		0.455131	0.00930269		-0.289021	0.357374		0.512057	0.0490036		-0.744152	0.00280539		0.0569258	0.860302		0.801078	0.0363518		0.0317598	0.886458		-0.407755	0.0280266		-0.234652	0.750262		0.138585
PFD0370w / PFD0367w	hypothetical protein, with similarity to mitochondrial carrier family	PY07641	Mitochondrial carrier protein, putative	-0.0398231	0.999057		0.0380106	0.975854		-0.0018125	0.998423		-0.174426	0.500805		-0.214249	0.415791		-0.176239	0.603671		-0.217951	0.0582479		0.178499	0.509842		0.0316257	0.879253		0.396449	0.0586666		0.249576	0.181532		-0.146873	0.75817		0.195288	0.165174		0.096837	0.597805		-0.0405783	0.947858		0.173851
[truncated: 1 more columns]
