# Supplementary material for: Remarkable stability in patterns of blood-stage gene expression during episodes of non-lethal Plasmodium yoelii malaria
Source: Malar J. 2012 Aug 6;11:265. doi: 10.1186/1475-2875-11-265 (PMC3489522; doi:10.1186/1475-2875-11-265)
Supplement: Additional file 4 — Differential gene expression between parasites isolated from a single donor mouse and three individual animals. Three animals (M1, M2 and M3) were infected with P. yoelii 17X iRBCs from a single donor mouse (D) and gene expression analysed using P. yoelii DNA microarrays. Three pair-wise comparisons were possible: D versus M1 (black text), D versus M2 (blue text) and D versus M3 (red text). For differentially expressed genes, oligo ID, gene name, log2 fold change, adjusted p -value, predicted number of amino acids, predicted MW, available P. falciparum ortholog information and functional categories are provided as described for Additional file 2. [file 1475-2875-11-265-S4.xlsx]

## Sheet: Total
Comparison	Oligo ID	Name	Log2 Fold Change	Adjusted p value	AA	Pred MW	Pf Ortholog #	Pf Name	Category
D vs M1	PY00775	cytochrome c oxidase subunit 1	-1.11997	1.75019e-05	489	54231	mal_mito_2	cytochrome c oxidase subunit I (cox1)	CON-AP/M
D vs M1	PY00780_1	Cytochrome b, putative	-1.17317	8.02588e-06	376	43351	mal_mito_3	cytochrome b (cyb)	CON-AP/M
D vs M1	PY00149_1	cytochrome c oxidase subunit I-related	-1.1837	0.000276984	238	26562	mal_mito_2	cytochrome c oxidase subunit I (cox1)	CON-AP/M
D vs M1	PY00149	cytochrome c oxidase subunit I-related	-1.23979	6.94278e-07	238	26562	mal_mito_2	cytochrome c oxidase subunit I (cox1)	CON-AP/M
D vs M1	PY00775_1	cytochrome c oxidase subunit 1	-1.34082	2.99068e-06	489	54231	mal_mito_2	cytochrome c oxidase subunit I (cox1)	CON-AP/M
D vs M1	PY00780	Cytochrome b, putative	-1.37832	2.54077e-05	376	43351	mal_mito_3	cytochrome b (cyb)	CON-AP/M
D vs M1	PY06068	ribosomal protein S7	-1.26129	5.51525e-05	194	21744	PF07_0088	conserved, unknown	CON-CTM
D vs M1	PY00570	Drosophila melanogaster CG14542 gene product, putative	1.35078	0.000752574	253	29050	PF08_0064	vacuolar protein sorting VPS2	CON-IT/V
D vs M1	PY01574	hypothetical protein	1.04397	1.75019e-05	597	66922	PFL1480w	protein transport protein SEC13	CON-IT/V
D vs M1	PY05748	merozoite surface protein 1 precursor	2.10414	1.32021e-08	1772	197233	PFI1475w	MSP1	CON-SMI
D vs M1	PY05748_1	merozoite surface protein 1 precursor	2.00113	6.92195e-07	1772	197233	PFI1475w	MSP1	CON-SMI
D vs M1	PY01232	myosin A	1.88158	2.84722e-06	817	92193	PF13_0233	myosin A	CON-SMI
D vs M1	PY01017	latency associated antigen-related	1.8604	6.53956e-09	316	33248	-	-	CON-SMI
D vs M1	PY00335	hypothetical protein	1.63092	1.66336e-05	856	98948	PFI0540w	conserved, unknown	CON-SMI
D vs M1	PY01016	RING-finger protein	1.55837	6.60456e-07	402	44445	-	-	CON-SMI
D vs M1	PY05054	rhoptry protein	1.53172	1.41392e-05	2664	316676	MAL13P1.176, PF13_0198, PFL2520w	reticulocyte binding proteins (2a, 2b, 3)	CON-SMI
D vs M1	PY01015	hypothetical protein	1.4264	1.75019e-05	637	71938	-	-	CON-SMI
D vs M1	PY06284	gamma-gliadin	1.42545	8.03629e-07	800	90043	PF14_0527	conserved, unknown	CON-SMI
D vs M1	PY00291	SERA-3	1.42069	0.00018881	1204	134722	PFB0350c	serine repeat antigen-3	CON-SMI
D vs M1	PY02199	hypothetical protein	1.40701	4.85091e-06	293	34044	PFD0720w	conserved ARM repeat protein	CON-SMI
D vs M1	PY01222	subtilisin-like protease 2	1.38403	1.20159e-05	1225	140864	PF11_0381	subtilisin-like protease 2	CON-SMI
D vs M1	PY00409_1	myosin A tail domain interacting protein MTIP	1.35433	6.43e-06	204	23678	PFL2225w	MTIP	CON-SMI
D vs M1	PY06035	asparagine-rich protein, putative	1.29678	1.50298e-06	680	79313	PFE1105c	conserved, unknown	CON-SMI
D vs M1	PY00409	myosin A tail domain interacting protein MTIP	1.25769	6.47234e-06	204	23678	PFL2225w	MTIP	CON-SMI
D vs M1	PY05750	hypothetical protein	1.25725	6.43313e-07	120	14009	PF11_0379	conserved, unknown	CON-SMI
D vs M1	PY02567	hypothetical protein	1.22619	8.5456e-05	567	65449	PF13_0173	conserved protein, unknown	CON-SMI
D vs M1	PY03184	235 kDa rhoptry protein	1.2099	0.00509646	2261	264927	MAL13P1.176, PF13_0198, PFL2520w	reticulocyte binding proteins (2a, 2b, 3)	CON-SMI
D vs M1	PY05296	hypothetical protein	1.17837	7.7499e-06	554	62862	PFI1445w	HMW rhoptry protein 2	CON-SMI
D vs M1	PY02343	hypothetical protein	1.17386	1.72447e-06	449	53540	PFC0370w	conserved protein, unknown	CON-SMI
D vs M1	PY05079	hypothetical protein	1.16944	6.43e-06	221	25800	PFA0440w	photosensitized INA-labeled protein 1, PhIL1; cytoskeletal, apical	CON-SMI
D vs M1	PY06144	p235 rhoptry protein E5, putative	1.1654	0.000249404	609	71967	-	-	CON-SMI
D vs M1	PY03534	rhoptry protein	1.16432	0.00221304	1825	213897	MAL13P1.176, PF13_0198, PFL2520w	reticulocyte binding proteins (2a, 2b, 3)	CON-SMI
D vs M1	PY00261	hypothetical protein	1.1419	1.65842e-05	1583	179313	PF13_0161	conserved, unknown	CON-SMI
D vs M1	PY01066	hypothetical protein	1.13297	7.85398e-05	416	46727	PFD0240c	6-cysteine protein	CON-SMI
D vs M1	PY06121	p235 rhoptry protein E1	1.12977	6.43e-06	367	43304	-	-	CON-SMI
D vs M1	PY02798	hypothetical protein	1.0973	6.43e-06	154	17565	PF13_0058	conserved, unknown	CON-SMI
D vs M1	PY04930	235 kDa rhoptry protein	1.09486	0.000114572	2749	322672	MAL13P1.176, PF13_0198, PFL2520w	reticulocyte binding proteins (2a, 2b, 3)	CON-SMI
D vs M1	PY01185	235 kDa rhoptry protein	1.07217	0.00491644	2723	320457	MAL13P1.176, PF13_0198, PFL2520w	reticulocyte-binding protein	CON-SMI
D vs M1	PY01068	dipeptidyl-peptidase i precursor	1.06916	1.98087e-05	823	96759	PFD0230c	dipeptidyl-peptidase 3	CON-SMI
D vs M1	PY05295	hypothetical protein	1.05647	1.72447e-06	791	93924	PFI1445w	HMW rhoptry protein 2	CON-SMI
D vs M1	PY04337	membrane skeletal protein IMC1-related	1.05696	1.44067e-06	278	32531	PF10_0039	membrane skeletal protein IMC1-related	CON-SP
D vs M1	PY00994	rrp5 protein homolog	-1.1396	0.00668367	437	52231	PF14_0042	U3 small nucleolar ribonucleoprotein	CON-TM
D vs M1	PY07368_1	circumsporozoite protein precursor-related	1.92853	6.43313e-07	284	28155	-	conserved, no Pb or Pf	CON-UF
D vs M1	PY02500	homeobox-containing protein	1.77269	1.87272e-07	1214	139531	PF08_0035	conserved protein, unknown	CON-UF
D vs M1	PY05920	immediate early protein homolog	1.6269	2.66325e-08	802	88625	-	conserved, except Pf	CON-UF
D vs M1	PY06000	hypothetical protein	1.42238	6.43e-06	1280	151041	PF14_0558	conserved, unknown	CON-UF
D vs M1	PY02639	hypothetical protein	1.40774	0.000207699	129	15045	PF10_0170	conserved protein, unknown	CON-UF
D vs M1	PY03210	hypothetical protein	1.03125	1.75019e-05	99	10984	PFI1555w	conserved, unknown	CON-UF
D vs M1	PY01460	mature parasite-infected erythrocyte surface antigen	-1.10604	5.96965e-06	1047	122973	PF10_0234	conserved protein, unknown	CON-UF
D vs M1	PY07588	hypothetical protein	-1.04127	0.00488528	49	5838	-	-	RMP-MG
D vs M1	PY07568	hypothetical protein	-1.30379	0.00038578	48	5983	-	-	RMP-MG
D vs M1	PY07587	hypothetical protein	-1.37056	0.000461757	49	5970	-	-	RMP-MG
D vs M1	PY07585	hypothetical protein	-1.4612	5.57406e-05	49	5956	-	-	RMP-MG
D vs M1	PY02200	hypothetical protein	1.23251	4.29972e-05	74	9309	-	-	RMP-UF
D vs M1	PY07297_1	Cytochrome c oxidase subunit III	-1.0359	0.000367643	149	17527	-	-	RMP-UF
D vs M1	PY07847	hypothetical protein	-1.05507	0.00502339	49	5996	-	-	RMP-UF
D vs M1	PY07297	Cytochrome c oxidase subunit III	-1.09166	1.30438e-05	149	17527	-	-	RMP-UF
D vs M1	PY04740	hypothetical protein	1.15648	4.26354e-05	404	44587	-	-	PY-pyst-a
D vs M1	PY07421	putative bir1 protein	-2.11298	2.86992e-06	327	37255	-	-	PY-yir
D vs M1	PY06759	hypothetical protein	1.43248	2.87836e-07	52	6324	-	-	PY-UF
D vs M2	PY00775	cytochrome c oxidase subunit 1	-1.05186	3.11413e-05	489	54231	mal_mito_2	cytochrome c oxidase subunit I (cox1)	CON-AP/M
D vs M2	PY00149	cytochrome c oxidase subunit I-related	-1.17508	4.07328e-06	238	26562	mal_mito_2	cytochrome c oxidase subunit I (cox1)	CON-AP/M
D vs M2	PY00149_1	cytochrome c oxidase subunit I-related	-1.29421	0.000520611	238	26562	mal_mito_2	cytochrome c oxidase subunit I (cox1)	CON-AP/M
D vs M2	PY00780_1	Cytochrome b, putative	-1.37441	6.46284e-06	376	43351	mal_mito_3	cytochrome b (cyb)	CON-AP/M
D vs M2	PY00775_1	cytochrome c oxidase subunit 1	-1.42522	1.72553e-06	489	54231	mal_mito_2	cytochrome c oxidase subunit I (cox1)	CON-AP/M
D vs M2	PY00780	Cytochrome b, putative	-1.46293	6.04879e-05	376	43351	mal_mito_3	cytochrome b (cyb)	CON-AP/M
D vs M2	PY01587	ribosomal protein L6, putative	-1.03055	1.25027e-05	188	21548	PF13_0129	60S ribosomal protein L6	CON-CTM
D vs M2	PY06068	ribosomal protein S7	-1.15049	0.000442627	194	21744	PF07_0088	conserved, unknown	CON-CTM
D vs M2	PY00570	Drosophila melanogaster CG14542 gene product, putative	1.22372	0.00194546	253	29050	PF08_0064	vacuolar protein sorting VPS2	CON-IT/V
D vs M2	PY01574	hypothetical protein	1.20348	0.000337629	597	66922	PFL1480w	protein transport protein SEC13	CON-IT/V
D vs M2	PY01094	hypothetical protein	1.04005	3.86158e-05	963	108638	PF13_0324	Sec24 subunit a	CON-IT/V
D vs M2	PY04662	hypothetical protein	-1.12137	4.04444e-05	68	7919	PFE0140c	mitochondrial inner membrane TIM10 associated protein	CON-IT/V
D vs M2	PY05748	merozoite surface protein 1 precursor	1.94567	4.54707e-08	1772	197233	PFI1475w	MSP1	CON-SMI
D vs M2	PY01017	latency associated antigen-related	1.75759	4.54707e-08	316	33248	-	-	CON-SMI
D vs M2	PY05748_1	merozoite surface protein 1 precursor	1.73206	3.16012e-06	1772	197233	PFI1475w	MSP1	CON-SMI
D vs M2	PY00335	hypothetical protein	1.42869	0.000235487	856	98948	PFI0540w	conserved, unknown	CON-SMI
D vs M2	PY01016	RING-finger protein	1.33701	3.52143e-06	402	44445	-	-	CON-SMI
D vs M2	PY02199	hypothetical protein	1.31173	1.72553e-06	293	34044	PFD0720w	conserved ARM repeat protein	CON-SMI
D vs M2	PY01222	subtilisin-like protease 2	1.27231	0.000477895	1225	140864	PF11_0381	subtilisin-like protease 2	CON-SMI
D vs M2	PY01015	hypothetical protein	1.24758	0.000286392	637	71938	-	-	CON-SMI
D vs M2	PY00291	SERA-3	1.24358	0.00109718	1204	134722	PFB0350c	serine repeat antigen-3	CON-SMI
D vs M2	PY01232	myosin A	1.18171	0.000228662	817	92193	PF13_0233	myosin A	CON-SMI
D vs M2	PY05750	hypothetical protein	1.12971	8.38723e-07	120	14009	PF11_0379	conserved, unknown	CON-SMI
D vs M2	PY06284	gamma-gliadin	1.06831	2.2225e-05	800	90043	PF14_0527	conserved, unknown	CON-SMI
D vs M2	PY00261	hypothetical protein	1.0439	0.000116875	1583	179313	PF13_0161	conserved, unknown	CON-SMI
D vs M2	PY02343	hypothetical protein	1.02175	7.48726e-05	449	53540	PFC0370w	conserved protein, unknown	CON-SMI
D vs M2	PY06035	asparagine-rich protein, putative	1.00565	5.04865e-05	680	79313	PFE1105c	conserved, unknown	CON-SMI
D vs M2	PY02567	hypothetical protein	1.00434	0.00265537	567	65449	PF13_0173	conserved protein, unknown	CON-SMI
D vs M2	PY07368_1	circumsporozoite protein precursor-related	1.91713	1.13147e-05	284	28155	-	conserved, no Pb or Pf	CON-UF
D vs M2	PY02500	homeobox-containing protein	1.48091	1.01985e-05	1214	139531	PF08_0035	conserved protein, unknown	CON-UF
D vs M2	PY05920	immediate early protein homolog	1.43544	9.14879e-08	802	88625	(mistake?)	conserved, except Pf	CON-UF
D vs M2	PY06000	hypothetical protein	1.30864	3.22214e-05	1280	151041	PF14_0558	conserved, unknown	CON-UF
D vs M2	PY01460	mature parasite-infected erythrocyte surface antigen	-1.04552	2.65572e-05	1047	122973	PF10_0234	conserved protein, unknown	CON-UF
D vs M2	PY07297_1	Cytochrome c oxidase subunit III	-1.00109	0.000644718	149	17527	-	-	RMP-UF
D vs M2	PY07671	hypothetical protein	-1.14144	0.00999552	80	9521	-	-	RMP-UF
D vs M2	PY00893	hypothetical protein	-1.18213	1.9835e-05	34	3930	-	-	RMP-UF
D vs M2	PY04740	hypothetical protein	1.01304	0.000129376	404	44587	-	-	PY-pyst-a
D vs M2	PY07106	hypothetical protein	-1.04134	0.010037	250	29316	-	-	PY-pyst-a
D vs M2	PY07421	putative bir1 protein	-2.09571	3.9579e-06	327	37255	-	-	PY-yir
D vs M2	PY06759	hypothetical protein	1.02143	3.20531e-05	52	6324	-	-	PY-UF
D vs M3	PY00775	cytochrome c oxidase subunit 1	-1.05404	7.72074e-05	489	54231	mal_mito_2	cytochrome c oxidase subunit I (cox1)	CON-AP/M
D vs M3	PY00149	cytochrome c oxidase subunit I-related	-1.19631	5.27771e-06	238	26562	mal_mito_2	cytochrome c oxidase subunit I (cox1)	CON-AP/M
D vs M3	PY00149_1	cytochrome c oxidase subunit I-related	-1.34742	0.000254958	238	26562	mal_mito_2	cytochrome c oxidase subunit I (cox1)	CON-AP/M
D vs M3	PY00780_1	Cytochrome b, putative	-1.45142	5.27771e-06	376	43351	mal_mito_3	cytochrome b (cyb)	CON-AP/M
D vs M3	PY00775_1	cytochrome c oxidase subunit 1	-1.47408	2.95734e-06	489	54231	mal_mito_2	cytochrome c oxidase subunit I (cox1)	CON-AP/M
D vs M3	PY00780	Cytochrome b, putative	-1.50483	3.64541e-05	376	43351	mal_mito_3	cytochrome b (cyb)	CON-AP/M
D vs M3	PY01029	Rab5c GTPase-related	1.04963	0.000943001	182	20411	PFA0335w	Rab GTPase 5C	CON-IT/V
D vs M3	PY01017	latency associated antigen-related	1.67593	4.4008e-08	316	33248	-	-	CON-SMI
D vs M3	PY01016	RING-finger protein	1.48547	3.64541e-05	402	44445	-	-	CON-SMI
D vs M3	PY00335	hypothetical protein	1.3938	0.000492529	856	98948	PFI0540w	conserved, unknown	CON-SMI
D vs M3	PY02199	hypothetical protein	1.32378	4.83617e-06	293	34044	PFD0720w	conserved ARM repeat protein	CON-SMI
D vs M3	PY01232	myosin A	1.29659	0.000169704	817	92193	PF13_0233	myosin A	CON-SMI
D vs M3	PY01222	subtilisin-like protease 2	1.19691	0.000169704	1225	140864	PF11_0381	subtilisin-like protease 2	CON-SMI
D vs M3	PY00409_1	myosin A tail domain interacting protein MTIP	1.19192	7.07826e-05	204	23678	PFL2225w	MTIP	CON-SMI
D vs M3	PY01066	hypothetical protein	1.14128	0.000648353	416	46727	PFD0240c	6-cysteine protein	CON-SMI
D vs M3	PY05079	hypothetical protein	1.12157	0.000109522	221	25800	PFA0440w	photosensitized INA-labeled protein 1, PhIL1; cytoskeletal, apical	CON-SMI
D vs M3	PY06284	gamma-gliadin	1.08931	5.77572e-05	800	90043	PF14_0527	conserved, unknown	CON-SMI
D vs M3	PY01015	hypothetical protein	1.06181	0.00138524	637	71938	-	-	CON-SMI
D vs M3	PY00409	myosin A tail domain interacting protein MTIP	1.02718	0.000306275	204	23678	PFL2225w	MTIP	CON-SMI
D vs M3	PY06035	asparagine-rich protein, putative	1.00645	0.000215931	680	79313	PFE1105c	conserved, unknown	CON-SMI
D vs M3	PY02500	homeobox-containing protein	1.30053	1.62279e-05	1214	139531	PF08_0035	conserved protein, unknown	CON-UF
D vs M3	PY02639	hypothetical protein	1.27478	0.00205205	129	15045	PF10_0170	conserved protein, unknown	CON-UF
D vs M3	PY00832	Tetratricopeptide repeat family protein	-1.33329	1.02986e-06	280	32670	PFF1505w	TRAP-like protein (+PFF0080c)	CON-UF
D vs M3	PY07588	hypothetical protein	-1.31986	0.00176654	49	5838	-	-	RMP-MG
D vs M3	PY07587	hypothetical protein	-1.47548	0.000205341	49	5970	-	-	RMP-MG
D vs M3	PY07568	hypothetical protein	-1.59708	8.97375e-05	48	5983	-	-	RMP-MG
D vs M3	PY07585	hypothetical protein	-1.81869	3.64541e-05	49	5956	-	-	RMP-MG
D vs M3	PY02200	hypothetical protein	1.05386	0.000648353	74	9309	-	-	RMP-UF
D vs M3	PY02247	hypothetical protein	1.00922	0.000161822	465	53120	-	-	RMP-UF
D vs M3	PY06579	hypothetical protein	-1.02744	0.010743	409	48039	-	-	RMP-UF
D vs M3	PY07670	hypothetical protein	-1.35955	0.000635987	176	20528	-	-	RMP-UF
D vs M3	PY06474	hypothetical protein	-1.44642	2.62477e-06	78	8995	-	-	RMP-UF
D vs M3	PY07671	hypothetical protein	-1.61334	0.00086531	80	9521	-	-	RMP-UF
D vs M3	PY07847	hypothetical protein	-1.86914	0.000542145	49	5996	-	-	RMP-UF
D vs M3	PY04740	hypothetical protein	1.07517	0.000100847	404	44587	-	-	PY-pyst-a
D vs M3	PY04741	hypothetical protein	1.03599	8.97375e-05	169	19988	-	-	PY-pyst-a
D vs M3	PY07106	hypothetical protein	-1.02076	0.00806559	250	29316	-	-	PY-pyst-a
D vs M3	PY07421	putative bir1 protein	-2.54009	2.62477e-06	327	37255	-	-	PY-yir
D vs M3	PY06759	hypothetical protein	1.25785	7.22943e-06	52	6324	-	-	PY-UF
D vs M3	PY05827	hypothetical protein	1.14616	0.00126934	24	3106	-	-	PY-UF
