# Supplementary material for: Remarkable stability in patterns of blood-stage gene expression during episodes of non-lethal Plasmodium yoelii malaria
Source: Malar J. 2012 Aug 6;11:265. doi: 10.1186/1475-2875-11-265 (PMC3489522; doi:10.1186/1475-2875-11-265)
Supplement: Additional file 5 — Differential gene expression between Plasmodium yoelii 17X parasites isolated from independent infections. Groups of animals were infected on four separate occasions (I1, I2, I3 and I4) using four separate donor animals and gene expression analysed using P. yoelii DNA microarrays. Six possible pair-wise comparisons were considered: I1 versus I2 (black text), I1 versus I3 (blue text), I1 versus I4 (red text), I2 versus I3 (green text), I2 versus I4 (purple text) and I3 versus I4 (blue text). For differentially expressed genes, oligo ID, gene name, log2 fold change, adjusted p -value, predicted number of amino acids, predicted MW, available P. falciparum ortholog information and functional categories are provided as described for Additional file 2. [file 1475-2875-11-265-S5.xlsx]

## Sheet: Total
Comparison	Oligo ID	Name	Log2 Fold Change	Adjusted p value	AA	Pred MW	Pf Ortholog #	Pf Name	Category
I1 vs I2	PY07379	hypothetical protein	1.18277	0.000709436	531	63859	PFE1550w	conserved, unknown	CON-AP/M
I1 vs I2	PY06777	hypothetical protein	1.17969	0.00462092	118	14084	PF14_0606	mitochondrial ribosomal protein S6-2	CON-AP/M
I1 vs I2	PY00149	cytochrome c oxidase subunit I-related	-1.06804	4.76077e-05	238	26562	mal_mito_2	cytochrome c oxidase subunit I (cox1)	CON-AP/M
I1 vs I2	PY00780	Cytochrome b, putative	-1.13705	0.000911678	376	43351	mal_mito_3	cytochrome b (cyb)	CON-AP/M
I1 vs I2	PY03511	ribosomal protein L29, putative	1.29471	7.53612e-05	123	14623	PF11_0260	60S ribosomal protein L35	CON-CTM
I1 vs I2	PY06059	ribosomal protein S2, putative	1.15033	8.24233e-05	263	29788	PF10_0264	40S ribosomal protein S2B	CON-CTM
I1 vs I2	PY00570	Drosophila melanogaster CG14542 gene product, putative	-1.26725	0.00243044	253	29050	PF08_0064	vacuolar protein sorting VPS2	CON-IT/V
I1 vs I2	PY05564	protein tyrosine phosphatase	-1.09465	1.74177e-05	221	25402	PF11_0139	protein tyrosine phosphatase	CON-PM
I1 vs I2	PY02866	protein with DnaJ domain-related	-1.11725	0.000644169	900	99928	PF08_0115	DnaJ protein	CON-PM
I1 vs I2	PY01015	hypothetical protein	-1.01851	0.000324324	637	71938	-	-	CON-SMI
I1 vs I2	PY02932	PyRhopH1A-related	-1.17765	2.30992e-05	1029	120486	PFB0935w	cytoadherence linked asexual protein 2	CON-SMI
I1 vs I2	PY05748_1	merozoite surface protein 1 precursor	-1.39665	0.00039965	1772	197233	PFI1475w	MSP1	CON-SMI
I1 vs I2	PY05748	merozoite surface protein 1 precursor	-2.38616	9.4618e-09	1772	197233	PFI1475w	MSP1	CON-SMI
I1 vs I2	PY01605	NAP-like protein	1.10339	0.00173921	240	28428	PFI0930c	nucleosome assembly protein	CON-TM
I1 vs I2	PY05834	hypothetical protein	-1.57729	0.00905545	247	29572	PFC0650w	DNA dependent RNA polymerase	CON-TM
I1 vs I2	PY06781	hypothetical protein	1.36156	0.000324324	734	84364	PFL0445w	conserved, unknown	CON-UF
I1 vs I2	PY00700	hypothetical protein	1.10407	0.001665	129	15286	PFE0990w	conserved, unknown	CON-UF
I1 vs I2	PY06840	similar to RIKEN cDNA 2810018A15 gene, putative	1.02749	0.0061517	279	32648	PF14_0257	conserved, unknown	CON-UF
I1 vs I2	PY01439	hypothetical protein	-1.24874	5.31811e-05	4099	493283	MAL7P1.146	conserved membrane protein	CON-UF
I1 vs I2	PY04653	hypothetical protein	-1.7828	4.10431e-05	124	14268	-	-	CON-UF
I1 vs I2	PY00832	Tetratricopeptide repeat family protein	-1.7981	0.000366844	280	32670	PFF1505w	TRAP-like protein (+PFF0080c)	CON-UF
I1 vs I2	PY05920	immediate early protein homolog	-1.90772	2.1323e-07	802	88625	(mistake?)	conserved, except Pf	CON-UF
I1 vs I2	PY07368_1	circumsporozoite protein precursor-related	-2.07156	3.67768e-05	284	28155	-	conserved, no Pb or Pf	CON-UF
I1 vs I2	PY07585	hypothetical protein	1.87855	0.00229278	49	5956	-	-	RMP-MG
I1 vs I2	PY07663	hypothetical protein	1.53397	9.47027e-05	49	5954	-	-	RMP-MG
I1 vs I2	PY07587	hypothetical protein	1.51681	0.002666	49	5970	-	-	RMP-MG
I1 vs I2	PY07553	hypothetical protein	1.38972	0.000959575	49	5910	-	-	RMP-MG
I1 vs I2	PY07564	hypothetical protein	1.36946	3.62765e-05	68	8331	-	-	RMP-MG
I1 vs I2	PY07588	hypothetical protein	1.35689	0.00314087	49	5838	-	-	RMP-MG
I1 vs I2	PY07556	hypothetical protein	1.17262	8.298e-06	49	5893	-	-	RMP-MG
I1 vs I2	PY07567	hypothetical protein	1.15647	0.000476781	49	5967	-	-	RMP-MG
I1 vs I2	PY07846	hypothetical protein	1.01544	0.0012343	59	7215	-	-	RMP-MG
I1 vs I2	PY07847	hypothetical protein	1.73458	0.000395715	49	5996	-	-	RMP-UF
I1 vs I2	PY07671	hypothetical protein	1.66599	0.00115103	80	9521	-	-	RMP-UF
I1 vs I2	PY07670	hypothetical protein	1.20311	0.00180625	176	20528	-	-	RMP-UF
I1 vs I2	PY07750	probable ATP-binding component of ABC transporter-related	-1.31643	3.67768e-05	-	-	-	-	RMP-UF
I1 vs I2	PY07778	transmembrane protein, putative	-1.32749	7.48226e-05	-	-	-	-	RMP-UF
I1 vs I2	PY03287	hypothetical protein	-1.53002	1.6835e-05	143	21566	-	-	RMP-UF
I1 vs I2	PY06477	hypothetical protein	-2.0749	9.85387e-05	58	6667	-	-	RMP-UF
I1 vs I2	PY06474	hypothetical protein	-2.6348	5.11271e-07	78	8995	-	-	RMP-UF
I1 vs I2	PY02034	hypothetical protein	1.06227	0.000203571	238	27443	-	-	PY-pyst-a
I1 vs I2	PY07858	hypothetical protein	1.20829	0.000259636	49	6096	-	-	PY-UF
I1 vs I2	PY05827	hypothetical protein	-1.16173	0.00119326	24	3106	-	-	PY-UF
I1 vs I2	PY00771	hypothetical protein	-1.8321	2.30992e-05	65	7080	-	-	PY-UF
I1 vs I3	PY01746	vacuolar protein sorting 35-related	1.14151	0.00184283	938	110253	PF11_0112	vacuolar protein sorting 35-related	CON-IT/V
I1 vs I3	PY00120	putative 26S proteasome subunits	1.05986	0.00493073	186	22226	PF14_0025	proteasome subunit	CON-PM
I1 vs I3	PY01995	hypothetical protein	1.00815	0.00888643	579	66234	-	-	CON-PM
I1 vs I3	PY03025	putative ubiquitin-conjugating enzyme	-1.38942	0.00236561	107	11812	PFL0190w	ubiquitin-conjugating enzyme E2, putative	CON-PM
I1 vs I3	PY02932	PyRhopH1A-related	1.45303	0.00127538	1029	120486	PFB0935w	cytoadherence linked asexual protein 2	CON-SMI
I1 vs I3	PY00291	SERA-3	1.44528	0.00872247	1204	134722	PFB0350c	serine repeat antigen-3	CON-SMI
I1 vs I3	PY05054	rhoptry protein	1.17882	0.000700362	2664	316676	MAL13P1.176, PF13_0198, PFL2520w	reticulocyte binding proteins (2a, 2b, 3)	CON-SMI
I1 vs I3	PY05296	hypothetical protein	1.13767	0.000657907	554	62862	PFI1445w	HMW rhoptry protein 2	CON-SMI
I1 vs I3	PY00293	Papain family cysteine protease, putative	1.13125	0.00512661	1223	135982	PFB0340c	serine repeat antigen-5	CON-SMI
I1 vs I3	PY01232	myosin A	1.07638	0.00168026	817	92193	PF13_0233	myosin A	CON-SMI
I1 vs I3	PY06576	ERYTHROCYTE MEMBRANE PROTEIN PFEMP3	1.7919	0.00582289	973	113281	PFL0440c	zinc finger protein	CON-TM
I1 vs I3	PY07039	ERYTHROCYTE MEMBRANE PROTEIN PFEMP3	1.4018	0.00223518	1444	165900	PF11_0091	transcription factor with AP2 domain	CON-TM
I1 vs I3	PY01439	hypothetical protein	-1.29277	0.00168026	4099	493283	MAL7P1.146	conserved membrane protein	CON-UF
I1 vs I3	PY07587	hypothetical protein	2.73556	0.00018544	49	5970	-	-	RMP-MG
I1 vs I3	PY07568	hypothetical protein	2.65737	2.77961e-05	48	5983	-	-	RMP-MG
I1 vs I3	PY07585	hypothetical protein	2.52339	0.00182429	49	5956	-	-	RMP-MG
I1 vs I3	PY07553	hypothetical protein	2.11632	0.00295899	49	5910	-	-	RMP-MG
I1 vs I3	PY07588	hypothetical protein	1.91406	0.0039799	49	5838	-	-	RMP-MG
I1 vs I3	PY07564	hypothetical protein	1.87593	0.00295899	68	8331	-	-	RMP-MG
I1 vs I3	PY07556	hypothetical protein	1.87076	0.00168026	49	5893	-	-	RMP-MG
I1 vs I3	PY07664	hypothetical protein	1.76132	0.000364783	49	6014	-	-	RMP-MG
I1 vs I3	PY07663	hypothetical protein	1.70414	0.00512661	49	5954	-	-	RMP-MG
I1 vs I3	PY07567	hypothetical protein	1.64835	0.00237312	49	5967	-	-	RMP-MG
I1 vs I3	PY07857	hypothetical protein	1.18399	0.000892753	49	5971	-	-	RMP-MG
I1 vs I3	PY07854	hypothetical protein	1.16512	0.00716225	49	5928	-	-	RMP-MG
I1 vs I3	PY07847	hypothetical protein	2.45145	0.00223193	49	5996	-	-	RMP-UF
I1 vs I3	PY07671	hypothetical protein	1.9685	0.00801145	80	9521	-	-	RMP-UF
I1 vs I3	PY02281	hypothetical protein	1.06863	0.0085001	181	21467	-	-	RMP-UF
I1 vs I3	PY01145	hypothetical protein	-1.0823	0.000714501	166	18686	-	-	RMP-UF
I1 vs I3	PY00771	hypothetical protein	-3.21995	1.65645e-05	65	7080	-	-	PY-UF
I1 vs I4	PY00775	cytochrome c oxidase subunit 1	-1.10366	0.000787275	489	54231	mal_mito_2	cytochrome c oxidase subunit I (cox1)	CON-AP/M
I1 vs I4	PY00149	cytochrome c oxidase subunit I-related	-1.28457	0.00428792	238	26562	mal_mito_2	cytochrome c oxidase subunit I (cox1)	CON-AP/M
I1 vs I4	PY04653	hypothetical protein	-1.4691	0.00845844	124	14268	-	-	CON-UF
I1 vs I4	PY07368_1	circumsporozoite protein precursor-related	-1.47453	0.00475588	284	28155	-	conserved, no Pb or Pf	CON-UF
I1 vs I4	PY07750	probable ATP-binding component of ABC transporter-related	-1.14991	0.00663863	-	-	-	-	RMP-UF
I1 vs I4	PY06477	hypothetical protein	-1.34639	0.00845844	58	6667	-	-	RMP-UF
I1 vs I4	PY06474	hypothetical protein	-1.64949	0.0100234	78	8995	-	-	RMP-UF
I1 vs I4	PY03382	hypothetical protein	-1.07191	0.00625073	215	25464	-	-	PY-UF
I1 vs I4	PY00771	hypothetical protein	-1.95235	0.00055452	65	7080	-	-	PY-UF
I2 vs I3	PY00389	Arabidopsis thaliana At5g54800/MBG8_6-related	1.08473	0.00264894	341	38566	PFE0410w	triose phosphate transporter	CON-AP/M
I2 vs I3	PY02807	cytochrome c	-1.00856	0.00490171	153	17442	MAL13P1.55	cytochrome c2 precursor	CON-AP/M
I2 vs I3	PY00154	Protein kinase domain, putative	1.30339	0.000800294	1108	131331	PFC0755c	cdc-2 related protein kinase 4	CON-CD
I2 vs I3	PY03639	cell division cycle protein 48 homolog	1.12376	0.001351	815	90872	PFF0940c	cell division cycle protein 48 homolog	CON-CD
I2 vs I3	PY01902	DEAD/DEAH box helicase, putative	1.10138	0.00110316	338	37959	PF14_0437, PFL1310c	DEAD/DEAH box ATP-dependent RNA helicase	CON-CTM
I2 vs I3	PY03511	ribosomal protein L29, putative	-1.40545	5.13699e-05	123	14623	PF11_0260	60S ribosomal protein L35	CON-CTM
I2 vs I3	PY05754	ribosomal protein S23	-1.48356	0.000178598	155	17510	PFC0290w	40S ribosomal protein S23	CON-CTM
I2 vs I3	PY00570	Drosophila melanogaster CG14542 gene product, putative	1.46535	0.00894667	253	29050	PF08_0064	vacuolar protein sorting VPS2	CON-IT/V
I2 vs I3	PY01746	vacuolar protein sorting 35-related	1.4256	0.000316862	938	110253	PF11_0112	vacuolar protein sorting 35-related	CON-IT/V
I2 vs I3	PY02733	Kinesin motor domain, putative	1.04069	0.00264257	1196	140762	PFC0770c	kinesin-like protein	CON-IT/V
I2 vs I3	PY06858	V-type H(+)-translocating pyrophosphatase	1.0288	0.000855373	716	76289	PF14_0541, PFL1700c	V-type H(+)-translocating pyrophosphatase	CON-IT/V
I2 vs I3	PY02866	protein with DnaJ domain-related	1.63365	0.00147941	900	99928	PF08_0115	DnaJ protein	CON-PM
I2 vs I3	PY04500	DNAJ	1.02812	0.000968907	470	54950	PF08_0032	DnaJ protein	CON-PM
I2 vs I3	PY00969	putative ring finger protein	-1.00597	6.3872e-05	107	12527	PFC0845c	ubiquitin protein ligase	CON-PM
I2 vs I3	PY03025	putative ubiquitin-conjugating enzyme	-1.40226	0.000619629	107	11812	PFL0190w	ubiquitin-conjugating enzyme E2, putative	CON-PM
I2 vs I3	PY04781	carbamoyl phosphate synthetase II-related	1.31784	0.000410899	1277	147436	PF13_0044	carbamoyl phosphate synthetase	CON-RS
I2 vs I3	PY02932	PyRhopH1A-related	2.63068	2.66984e-05	1029	120486	PFB0935w	cytoadherence linked asexual protein 2	CON-SMI
I2 vs I3	PY05748	merozoite surface protein 1 precursor	2.38466	1.53113e-06	1772	197233	PFI1475w	MSP1	CON-SMI
I2 vs I3	PY05748_1	merozoite surface protein 1 precursor	2.32781	0.000171784	1772	197233	PFI1475w	MSP1	CON-SMI
I2 vs I3	PY00291	SERA-3	2.04365	0.00287574	1204	134722	PFB0350c	serine repeat antigen-3	CON-SMI
I2 vs I3	PY05296	hypothetical protein	1.98629	8.19553e-05	554	62862	PFI1445w	HMW rhoptry protein 2	CON-SMI
I2 vs I3	PY00293	Papain family cysteine protease, putative	1.77786	0.000320607	1223	135982	PFB0340c	serine repeat antigen-5	CON-SMI
I2 vs I3	PY05295	hypothetical protein	1.38344	2.66984e-05	791	93924	PFI1445w	HMW rhoptry protein 2	CON-SMI
I2 vs I3	PY04764	duffy receptor, beta form precursor	1.34074	0.00190497	786	90774	MAL13P1.60 (+3)	EBA 140/175/181/165	CON-SMI
I2 vs I3	PY05054	rhoptry protein	1.23229	0.000114049	2664	316676	MAL13P1.176, PF13_0198, PFL2520w	reticulocyte binding proteins (2a, 2b, 3)	CON-SMI
I2 vs I3	PY00622	rhoptry associated protein 1	1.07368	0.000193001	608	70891	PF14_0102	RAP1	CON-SMI
I2 vs I3	PY06576	ERYTHROCYTE MEMBRANE PROTEIN PFEMP3	2.4709	2.66984e-05	973	113281	PFL0440c	zinc finger protein	CON-TM
I2 vs I3	PY05073	histone H3	1.0873	0.000113374	136	15441	PFF0865w	histone H3 variant	CON-TM
I2 vs I3	PY07039	ERYTHROCYTE MEMBRANE PROTEIN PFEMP3	1.05981	0.00456468	1444	165900	PF11_0091	transcription factor with AP2 domain	CON-TM
I2 vs I3	PY01352	Plasmodium vivax PV1H14085_P	-1.11162	0.000211528	137	15891	PFC0155c	DNA directed RNA polymerase subunit I	CON-TM
I2 vs I3	PY00333	hypothetical protein	-1.18843	0.00129305	294	34760	PF07_0083	ssRNA processing protein	CON-TM
I2 vs I3	PY02626	Arabidopsis thaliana At4g37120/C7A10_240	-1.2405	0.002198	206	24743	MAL13P1.242	step II splicing factor	CON-TM
I2 vs I3	PY00832	Tetratricopeptide repeat family protein	2.80506	1.32772e-05	280	32670	PFF1505w	TRAP-like protein (+PFF0080c)	CON-UF
I2 vs I3	PY07368_1	circumsporozoite protein precursor-related	2.16359	4.01786e-05	284	28155	-	conserved, no Pb or Pf	CON-UF
I2 vs I3	PY05920	immediate early protein homolog	1.8744	1.26081e-05	802	88625	(mistake?)	conserved, except Pf	CON-UF
I2 vs I3	PY04653	hypothetical protein	1.49049	5.13699e-05	124	14268	-	-	CON-UF
I2 vs I3	PY07368	circumsporozoite protein precursor-related	1.40266	0.000171784	284	28155	-	conserved, no Pb or Pf	CON-UF
I2 vs I3	PY00082	hypothetical protein	1.21534	0.000645781	571	65489	MAL13P1.336	conserved, unknown	CON-UF
I2 vs I3	PY00805	cactin gene product	-1.0026	0.000645781	481	58332	PF08_0124	conserved, unknown	CON-UF
I2 vs I3	PY06839	hypothetical protein	-1.04891	0.00165685	85	9690	PFC0282w	conserved, unknown	CON-UF
I2 vs I3	PY03137	hypothetical protein	-1.09908	0.00377526	550	64572	PFB0655c	conserved, unknown	CON-UF
I2 vs I3	PY03552	maebl	-1.1114	0.00194164	850	98987	PF11_0289	conserved, unknown	CON-UF
I2 vs I3	PY06781	hypothetical protein	-1.13015	0.00264894	734	84364	PFL0445w	conserved, unknown	CON-UF
I2 vs I3	PY06178	hypothetical protein	-1.18266	0.00211568	176	21960	PFA0385w	conserved membrane protein, unknown	CON-UF
I2 vs I3	PY02329	mature parasite-infected erythrocyte surface antigen	-1.22646	0.00646113	499	58444	PFF1220w	conserved, unknown	CON-UF
I2 vs I3	PY06477	hypothetical protein	3.10285	1.26081e-05	58	6667	-	-	RMP-UF
I2 vs I3	PY06474	hypothetical protein	2.89288	1.32772e-05	78	8995	-	-	RMP-UF
I2 vs I3	PY06579	hypothetical protein	1.80598	0.00207937	409	48039	-	-	RMP-UF
I2 vs I3	PY03287	hypothetical protein	1.74522	0.000171784	143	21566	-	-	RMP-UF
I2 vs I3	PY00534	hypothetical protein	1.31959	4.25901e-05	559	65737	-	-	RMP-UF
I2 vs I3	PY03897	hypothetical protein	1.05485	0.00402454	121	14021	-	-	RMP-UF
I2 vs I3	PY07778	transmembrane protein, putative	1.01737	0.000968907	-	-	-	-	RMP-UF
I2 vs I3	PY07750	probable ATP-binding component of ABC transporter-related	1.00646	0.00432785	-	-	-	-	RMP-UF
I2 vs I3	PY02034	hypothetical protein	-1.29018	0.00318236	238	27443	-	-	PY-pyst-a
I2 vs I3	PY00533	Plasmodium falciparum antigen 332	1.43912	0.000211528	1092	122030	-	-	PY-UF
I2 vs I3	PY07275	t-complex protein 1, alpha subunit	1.3101	0.00193151	293	32259	-	-	PY-UF
I2 vs I3	PY06479	hypothetical protein	1.18052	0.00490171	68	8001	-	-	PY-UF
I2 vs I3	PY00771	hypothetical protein	-1.38785	0.000409758	65	7080	-	-	PY-UF
I2 vs I4	PY01786	dentin phosphoryn, putative	1.00194	0.000138045	965	110159	-	-	CON-AP/M
I2 vs I4	PY06777	hypothetical protein	-1.22693	0.00846734	118	14084	PF14_0606	mitochondrial ribosomal protein S6-3	CON-AP/M
I2 vs I4	PY01574	hypothetical protein	1.06342	6.43259e-05	597	66922	PFL1480w	protein transport protein SEC13	CON-IT/V
I2 vs I4	PY04662	hypothetical protein	-1.01797	0.00199023	68	7919	PFE0140c	mitochondrial inner membrane TIM10 associated protein	CON-IT/V
I2 vs I4	PY02866	protein with DnaJ domain-related	1.22628	0.00119066	900	99928	PF08_0115	DnaJ protein	CON-PM
I2 vs I4	PY05748	merozoite surface protein 1 precursor	1.51673	0.000315702	1772	197233	PFI1475w	MSP1	CON-SMI
I2 vs I4	PY02932	PyRhopH1A-related	1.49691	1.44523e-05	1029	120486	PFB0935w	cytoadherence linked asexual protein 2	CON-SMI
I2 vs I4	PY01015	hypothetical protein	1.24727	0.00522249	637	71938	-	-	CON-SMI
I2 vs I4	PY01185	235 kDa rhoptry protein	1.03954	0.00499325	2723	320457	MAL13P1.176, PF13_0198, PFL2520w	reticulocyte-binding protein	CON-SMI
I2 vs I4	PY00291	SERA-3	1.01684	0.00815191	1204	134722	PFB0350c	serine repeat antigen-3	CON-SMI
I2 vs I4	PY06144	p235 rhoptry protein E5, putative	1.0136	0.00297735	609	71967	-	-	CON-SMI
I2 vs I4	PY06121	p235 rhoptry protein E1	1.00409	0.00119066	367	43304	-	-	CON-SMI
I2 vs I4	PY05920	immediate early protein homolog	1.83034	0.000101413	802	88625	(mistake?)	conserved, except Pf	CON-UF
I2 vs I4	PY06000	hypothetical protein	1.15136	0.00941897	1280	151041	PF14_0558	conserved, unknown	CON-UF
I2 vs I4	PY00832	Tetratricopeptide repeat family protein	1.04545	0.00456965	280	32670	PFF1505w	TRAP-like protein (+PFF0080c)	CON-UF
I2 vs I4	PY01487	hypothetical protein	-1.11419	0.00169606	62	7163	PFL2035c	conserved, unknown	CON-UF
I2 vs I4	PY06781	hypothetical protein	-1.22264	0.00032929	734	84364	PFL0445w	conserved, unknown	CON-UF
I2 vs I4	PY03105	hypothetical protein	-1.33176	0.0065873	265	30886	-	-	RMP-MG
I2 vs I4	PY07663	hypothetical protein	-1.66228	0.0025957	49	5954	-	-	RMP-MG
I2 vs I4	PY04210	hypothetical protein	1.11202	0.00941897	286	33778	-	-	RMP-UF
I2 vs I4	PY07670	hypothetical protein	-1.46004	0.000185544	176	20528	-	-	RMP-UF
I2 vs I4	PY07671	hypothetical protein	-2.02289	0.000979908	80	9521	-	-	RMP-UF
I2 vs I4	PY04740	hypothetical protein	1.02458	0.00454118	404	44587	-	-	PY-pyst-a
I2 vs I4	PY05826	putative yir2 protein	1.79732	0.00841404	314	36470	-	-	PY-yir
I3 vs I4	PY02948	hypothetical protein	1.02597	0.00519796	312	36988	MAL13P1.217	conserved, unknown	CON-AP/M
I3 vs I4	PY02267	Dictyostelium discoideum HSPC148. 10/100, putative	1.01133	0.00242616	267	3118	PF07_0091	cell cycle control protein cwf15	CON-CD
I3 vs I4	PY02091	eukaryotic translation initiation factor 2, subunit 2	1.34053	0.00205671	231	26404	PF10_0103	eukaryotic translation initiation factor 2 beta	CON-CTM
I3 vs I4	PY01746	vacuolar protein sorting 35-related	-1.11663	0.00309362	938	110253	PF11_0112	vacuolar protein sorting 35-related	CON-IT/V
I3 vs I4	PY04781	carbamoyl phosphate synthetase II-related	-1.00096	0.00844318	1277	147436	PF13_0044	carbamoyl phosphate synthetase	CON-RS
I3 vs I4	PY05296	hypothetical protein	-1.10674	0.00052144	554	62862	PFI1445w	HMW rhoptry protein 2	CON-SMI
I3 vs I4	PY02932	PyRhopH1A-related	-1.13377	0.00401419	1029	120486	PFB0935w	cytoadherence linked asexual protein 2	CON-SMI
I3 vs I4	PY03534	rhoptry protein	-1.26072	0.00735886	1825	213897	MAL13P1.176, PF13_0198, PFL2520w	reticulocyte binding proteins (2a, 2b, 3)	CON-SMI
I3 vs I4	PY05748_1	merozoite surface protein 1 precursor	-1.42442	0.00374262	1772	197233	PFI1475w	MSP1	CON-SMI
I3 vs I4	PY04630	235 kDa rhoptry protein	-1.87796	0.00519796	2740	321697	MAL13P1.176, PF13_0198, PFL2520w	reticulocyte binding proteins (2a, 2b, 3)	CON-SMI
I3 vs I4	PY01862	hypothetical protein	1.02802	0.00519796	251	29103	PFF0105w	MYND finger protein	CON-TM
I3 vs I4	PY07039	ERYTHROCYTE MEMBRANE PROTEIN PFEMP3	-1.24767	0.00556625	1444	165900	PF11_0091	transcription factor with AP2 domain	CON-TM
I3 vs I4	PY06576	ERYTHROCYTE MEMBRANE PROTEIN PFEMP3	-1.89006	0.00052144	973	113281	PFL0440c	zinc finger protein	CON-TM
I3 vs I4	PY02680	RNA recognition motif, putative	1.47945	0.00309362	330	37824	MAL8P1.40	RNA binding protein	CON-UF
I3 vs I4	PY06010	Plasmodium vivax PV1H14030_P, putative	-1.1624	0.00205671	209	25016	PFC0090w	Plasmodium exported protein, unknown	CON-UF
I3 vs I4	PY07368	circumsporozoite protein precursor-related	-1.22372	0.00203524	284	28155	-	conserved, no Pb or Pf	CON-UF
I3 vs I4	PY06423	hypothetical protein	-1.3915	0.00309362	1461	174059	MAL8P1.7	conserved, unknown	CON-UF
I3 vs I4	PY07368_1	circumsporozoite protein precursor-related	-1.56657	0.00401419	284	28155	-	conserved, no Pb or Pf	CON-UF
I3 vs I4	PY00832	Tetratricopeptide repeat family protein	-1.75961	0.00309362	280	32670	PFF1505w	TRAP-like protein (+PFF0080c)	CON-UF
I3 vs I4	PY07567	hypothetical protein	-1.43799	0.00725603	49	5967	-	-	RMP-MG
I3 vs I4	PY07556	hypothetical protein	-1.53077	0.0093505	49	5893	-	-	RMP-MG
I3 vs I4	PY07585	hypothetical protein	-1.99899	0.00908218	49	5956	-	-	RMP-MG
I3 vs I4	PY07568	hypothetical protein	-2.1487	0.00205671	48	5983	-	-	RMP-MG
I3 vs I4	PY07587	hypothetical protein	-2.24799	0.00908218	49	5970	-	-	RMP-MG
I3 vs I4	PY01145	hypothetical protein	1.50602	0.00052144	166	18686	-	-	RMP-UF
I3 vs I4	PY03652	hypothetical protein	-1.15366	0.00728837	114	12359	-	-	RMP-UF
I3 vs I4	PY00534	hypothetical protein	-1.19917	0.00677364	559	65737	-	-	RMP-UF
I3 vs I4	PY07551	hypothetical protein	-1.24628	0.0049662	157	18315	-	-	RMP-UF
I3 vs I4	PY02281	hypothetical protein	-1.24685	0.00309362	181	21467	-	-	RMP-UF
I3 vs I4	PY07649A	hypothetical protein	-1.2498	0.00517012	229	26903	-	-	RMP-UF
I3 vs I4	PY07649G	hypothetical protein	-1.52068	0.00677364	229	26903	-	-	RMP-UF
I3 vs I4	PY07670	hypothetical protein	-2.02111	0.00677364	176	20528	-	-	RMP-UF
I3 vs I4	PY07671	hypothetical protein	-2.3254	0.00309362	80	9521	-	-	RMP-UF
I3 vs I4	PY06477	hypothetical protein	-2.37434	0.00052144	58	6667	-	-	RMP-UF
I3 vs I4	PY00771	hypothetical protein	1.2676	0.00519796	65	7080	-	-	PY-UF
I3 vs I4	PY07837	hypothetical protein	-1.04104	0.0093505	544	63802	-	-	PY-UF
I3 vs I4	PY00533	Plasmodium falciparum antigen 332	-1.38899	0.00205671	1092	122030	-	-	PY-UF
