# Supplementary material for: Remarkable stability in patterns of blood-stage gene expression during episodes of non-lethal Plasmodium yoelii malaria
Source: Malar J. 2012 Aug 6;11:265. doi: 10.1186/1475-2875-11-265 (PMC3489522; doi:10.1186/1475-2875-11-265)
Supplement: Additional file 6 — Differential gene expression on days 10/14, 10/18 and in the absence/presence of host antibody responses. Groups of wild-type animals were infected with P. yoelii 17X iRBCs and parasite RNA was isolated on day 10 (D10), day 14 (D14) or day 18 (D18) post-infection. Immunologically intact (WT) and B-cell deficient JHD (JHD) animals were similarly infected and parasite RNA was isolated on day 10. A third set of animals was immunized three times with a preparation of P. yoelii reticulocyte membrane proteins plus Quil A as adjuvant (RMP) or with Quil A alone (QA) prior to P. yoelii 17X challenge. Parasite RNA was then isolated on day 10 (QA) or day 12 (RMP) post-infection. Gene expression was analysed using P. yoelii DNA microarrays and the following comparisons were made: D10 versus D14 (black text), D10 versus D18 (blue text), WT versus JHD (red text), and QA versus RMP (green text). For differentially expressed genes, oligo ID, name, log2 fold change, adjusted p -value, predicted number of amino acids, predicted MW, available P. falciparum ortholog information and functional categories are provided as described for Additional file 2. [file 1475-2875-11-265-S6.xlsx]

## Sheet: Total
Comparison	Oligo ID	Name	Log2 Fold Change	Adjusted p value	AA	Pred MW	Pf Ortholog #	Pf Name	Category
D10 vs D14	PY04029	hypothetical protein	1.06053	0.00055455	276	32380	PF14_0105	conserved, unknown	CON-AP/M
D10 vs D14	PY04830	neurofilament protein H form H2	-1.02655	2.02463e-05	811	89790	PFL1835w	conserved, unknown	CON-AP/M
D10 vs D14	PY04664	ribosomal protein L28, putative	-1.11332	4.77731e-07	174	20283	PFE0145w	organelle ribosomal protein L28	CON-AP/M
D10 vs D14	PY03639	cell division cycle protein 48 homolog	1.16553	3.19645e-05	815	90872	PFF0940c	cell division cycle protein 48 homolog	CON-CD
D10 vs D14	PY06905	DNA repair protein rad10, putative	-1.1024	2.444e-05	215	25231	PFB0160w	ERCC nucleotide excision repair protein	CON-CD
D10 vs D14	PY00535	synthetic antigen of P. falciparum, putative	-1.27097	3.2524e-06	722	83836	PFL1335w	cyclin related protein	CON-CD
D10 vs D14	PY03558	peptide chain release factor eRF/aRF, subunit 1	1.21752	1.07153e-05	428	48379	PFB0550w	peptide chain releasing factor subunit 1	CON-CTM
D10 vs D14	PY04546	eukaryotic translation initiation factor 3 subunit 10	-1.31482	9.93615e-06	1268	153044	PFL0625c	eukaryotic translation initiation factor 3 subunit 10	CON-CTM
D10 vs D14	PY00362	translation elongation factor EF-1, subunit alpha	-2.04079	2.82566e-07	443	48959	PF13_0304, PF13_0305	elongation factor 1 alpha	CON-CTM
D10 vs D14	PY02338	translation elongation factor EF-1, subunit alpha	-2.44456	4.2371e-08	443	48959	PF13_0304, PF13_0305	elongation factor 1 alpha	CON-CTM
D10 vs D14	PY05061	putative transporter protein CG10	1.00316	2.23961e-05	424	48753	MAL7P1.27	chloroquine resistance transporter	CON-IT/V
D10 vs D14	PY00538	hypothetical protein	-1.02663	0.000995265	1523	177625	MAL8P1.82	vacuolar sorting protein, VSP9	CON-IT/V
D10 vs D14	PY05840	putative ubiquitin ligase	1.07549	5.39049e-05	312	35671	PF11_0201	ubiquitin protein ligase	CON-PM
D10 vs D14	PY00234	hypothetical protein	-1.22243	1.78259e-05	2072	233641	-	-	CON-PM
D10 vs D14	PY00183	Ubiquitin family, putative	-1.52338	1.85336e-07	1326	153143	PFI1085w	ubiquitin-like protein 4	CON-PM
D10 vs D14	PY04622	purine nucleoside phosphorylase	-1.52343	3.2715e-06	244	26961	PFE0660c	purine nucleoside phosphorylase	CON-RS
D10 vs D14	PY03534	rhoptry protein	-1.06488	0.000215404	1825	213897	MAL13P1.176, PF13_0198, PFL2520w	reticulocyte binding proteins (2a, 2b, 3)	CON-SMI
D10 vs D14	PY03184	235 kDa rhoptry protein	-1.09411	0.00545456	2261	264927	MAL13P1.176, PF13_0198, PFL2520w	reticulocyte binding proteins (2a, 2b, 3)	CON-SMI
D10 vs D14	PY01068	dipeptidyl-peptidase i precursor	-1.09661	2.67435e-05	823	96759	PFD0230c	dipeptidyl-peptidase 3	CON-SMI
D10 vs D14	PY07283	Sushi domain, putative	-1.12311	3.2715e-06	708	81118	PFD0295c	apical sushi protein	CON-SMI
D10 vs D14	PY03834	AhpC/TSA family, putative	-1.23977	2.82566e-07	422	47656	PF10_0268	merozoite capping protein 1	CON-SMI
D10 vs D14	PY03451	putative cAMP-dependent protein kinase regulatory subunit	-1.31055	1.74338e-05	411	46895	PFL1110c	putative cAMP-dependent protein kinase regulatory subunit	CON-SMI
D10 vs D14	PY05054	rhoptry protein	-1.39909	4.66578e-05	2664	316676	MAL13P1.176, PF13_0198, PFL2520w	reticulocyte binding proteins (2a, 2b, 3)	CON-SMI
D10 vs D14	PY02883	merozoite surface protein-9 precursor, putative	-1.44669	0.000371529	678	75943	PFL1385c	MSP9	CON-SMI
D10 vs D14	PY01017	latency associated antigen-related	-1.50916	0.000430468	316	33248	-	-	CON-SMI
D10 vs D14	PY05712	hypothetical protein	1.17714	0.00164311	409	48415	PF10_0083	zinc finger C-x8-C-x5-C-x3-H type, putative	CON-TM
D10 vs D14	PY06148	Helicase conserved C-terminal domain, putative	-1.02516	1.16848e-05	1472	170759	PFF1185w	SNF2 helicase	CON-TM
D10 vs D14	PY01583	hypothetical protein	-1.07994	1.87333e-06	1269	148402	PF07_0126	transcription factor with AP2 domain	CON-TM
D10 vs D14	PY06014	mature-parasite-infected erythrocyte surface antigen	-1.22829	1.3516e-06	761	90876	PF13_0310	small subunit rRNA processing factor	CON-TM
D10 vs D14	PY00416	hypothetical protein	-1.2442	5.31005e-07	3171	365163	PF14_0170	NOT family protein	CON-TM
D10 vs D14	PY05898	FtsJ cell division protein	-1.24616	7.29588e-06	125	13976	PF13_0052, PF13_0286	ribosomal RNA methytransferase	CON-TM
D10 vs D14	PY04372	hypothetical protein	1.52037	6.90038e-07	456	52559	PFL1300c	conserved, unknown	CON-UF
D10 vs D14	PY04682	hypothetical protein	-1.00509	0.000856427	1281	151411	PF08_0091	conserved, unknown	CON-UF
D10 vs D14	PY01353	CCAAT-box DNA binding protein subunit B, putative	-1.0267	3.2715e-06	1785	207946	PF13_0162	conserved, unknown	CON-UF
D10 vs D14	PY00918	hypothetical protein	-1.03354	7.7277e-05	604	77587	PF11_0094	conserved, unknown	CON-UF
D10 vs D14	PY00593	hypothetical protein	-1.08195	3.37429e-06	1647	195483	MAL13P1.202	conserved, unknown	CON-UF
D10 vs D14	PY04264	hypothetical protein	-1.11104	1.50359e-06	2393	283471	PFI0495w	conserved, unknown	CON-UF
D10 vs D14	PY01521	hypothetical protein	-1.1956	4.40797e-06	161	18630	PFL0130c	conserved, unknown	CON-UF
D10 vs D14	PY03523	KH domain, putative	-1.24045	1.87333e-06	979	112347	PF10_0115	QF122 antigen	CON-UF
D10 vs D14	PY05034	hypothetical protein	-1.2537	4.94636e-07	1661	194628	PF11_0127	conserved, unknown	CON-UF
D10 vs D14	PY01520	strong similarity to unknown protein-related	-1.28502	1.22734e-05	1768	205677	PFL0130c	conserved, unknown	CON-UF
D10 vs D14	PY02057	hypothetical protein	-1.30483	4.94636e-07	1554	182968	8	conserved, unknown	CON-UF
D10 vs D14	PY07276	Ran-binding protein	-1.34254	4.79682e-07	314	37840	PFD0950w	ran binding protein	CON-UF
D10 vs D14	PY01014	retinitis pigmentosa GTPase regulator-like protein	-1.36461	3.2715e-06	674	72762	-	-	CON-UF
D10 vs D14	PY04822	GYF domain, putative	-1.46793	4.61505e-06	2031	234225	PFF0220w	conserved, unknown	CON-UF
D10 vs D14	PY03268	hypothetical protein	-1.4821	2.82566e-07	730	82721	PFD0885c	conserved, unknown	CON-UF
D10 vs D14	PY04393	RNA recognition motif, putative	-1.75874	3.63262e-05	732	86489	PFF0505c	conserved, unknown	CON-UF
D10 vs D14	PY01018	hypothetical protein	-2.51215	4.90332e-08	467	52730	-	-	CON-UF
D10 vs D14	PY07567	hypothetical protein	-1.00846	0.00748982	49	5967	-	-	RMP-MG
D10 vs D14	PY07846	hypothetical protein	-1.0658	9.08715e-05	59	7215	-	-	RMP-MG
D10 vs D14	PY03030	hypothetical protein	-1.10503	3.84775e-05	293	34432	-	-	RMP-MG
D10 vs D14	PY07564	hypothetical protein	-1.1171	0.000168647	68	8331	-	-	RMP-MG
D10 vs D14	PY07556	hypothetical protein	-1.23181	7.67285e-05	49	5893	-	-	RMP-MG
D10 vs D14	PY07587	hypothetical protein	-1.36188	0.00305147	49	5970	-	-	RMP-MG
D10 vs D14	PY07588	hypothetical protein	-1.36199	0.00133818	49	5838	-	-	RMP-MG
D10 vs D14	PY07553	hypothetical protein	-1.4134	0.00017748	49	5910	-	-	RMP-MG
D10 vs D14	PY02141	hypothetical protein	-1.591	3.24418e-08	290	32758	-	-	RMP-MG
D10 vs D14	PY04313	hypothetical protein	-1.61909	4.79682e-07	289	32064	-	-	RMP-MG
D10 vs D14	PY07663	hypothetical protein	-1.753	1.87333e-06	49	5954	-	-	RMP-MG
D10 vs D14	PY04809	hypothetical protein	-1.77659	9.44252e-08	225	25697	-	-	RMP-MG
D10 vs D14	PY07585	hypothetical protein	-1.81076	0.000854645	49	5956	-	-	RMP-MG
D10 vs D14	PY01395	hypothetical protein	-1.96923	9.93615e-06	282	31348	-	-	RMP-MG
D10 vs D14	PY07613T	titin-L1 fusion protein-related	1.39346	2.10143e-05	396	46071	-	-	RMP-UF
D10 vs D14	PY00534	hypothetical protein	1.2602	5.36149e-06	559	65737	-	-	RMP-UF
D10 vs D14	PY07297	Cytochrome c oxidase subunit III	1.11508	4.38833e-05	149	17527	-	-	RMP-UF
D10 vs D14	PY07613C	titin-L1 fusion protein-related	1.10109	2.27371e-05	396	46071	-	-	RMP-UF
D10 vs D14	PY06562	hypothetical protein	-1.00793	1.35555e-05	268	30685	-	-	RMP-UF
D10 vs D14	PY00487	ERYTHROCYTE MEMBRANE PROTEIN PFEMP3	-1.0218	9.39212e-06	1909	104966	-	-	RMP-UF
D10 vs D14	PY00083	hypothetical protein	-1.05648	2.87309e-06	73	8483	-	-	RMP-UF
D10 vs D14	PY01323	hypothetical protein	-1.0745	0.000769005	394	45737	-	-	RMP-UF
D10 vs D14	PY00630	hypothetical protein	-1.12459	3.2715e-06	30	3544	-	-	RMP-UF
D10 vs D14	PY06310	hypothetical protein	-1.15867	5.12969e-06	926	104929	-	-	RMP-UF
D10 vs D14	PY07670	hypothetical protein	-1.31689	3.01797e-05	176	20528	-	-	RMP-UF
D10 vs D14	PY04384	hypothetical protein	-1.45152	2.15086e-05	130	14392	-	-	RMP-UF
D10 vs D14	PY00800	hypothetical protein	-1.45867	1.87333e-06	334	39749	-	-	RMP-UF
D10 vs D14	PY06943	hypothetical protein	-1.54139	7.02935e-07	658	75422	-	-	RMP-UF
D10 vs D14	PY07847	hypothetical protein	-1.68007	0.000340596	49	5996	-	-	RMP-UF
D10 vs D14	PY07506	Drosophila melanogaster CG12781 gene product	-1.68668	1.03186e-05	364	38785	-	-	RMP-UF
D10 vs D14	PY07671	hypothetical protein	-1.81898	2.22061e-05	80	9521	-	-	RMP-UF
D10 vs D14	PY07630	hypothetical protein	-1.01662	1.5274e-05	158	18369	-	-	PY-pyst-a
D10 vs D14	PY00771	hypothetical protein	1.18646	0.00107414	65	7080	-	-	PY-UF
D10 vs D14	PY06749	hypothetical protein	1.18547	4.70455e-05	54	6045	-	-	PY-UF
D10 vs D14	PY02166	hypothetical protein	1.07899	6.91915e-06	75	8594	-	-	PY-UF
D10 vs D14	PY04049	hypothetical protein	1.04371	9.17925e-05	563	6914	-	-	PY-UF
D10 vs D14	PY07038	hypothetical protein	-1.02772	0.000113741	114	12893	-	-	PY-UF
D10 vs D14	PY02668	hypothetical protein	-1.06901	3.2715e-06	53	6502	-	-	PY-UF
D10 vs D14	PY07277	hypothetical protein	-1.23088	2.82566e-07	31	3703	-	-	PY-UF
D10 vs D14	PY07858	hypothetical protein	-1.23934	2.66056e-05	49	6096	-	-	PY-UF
D10 vs D14	PY05955	hypothetical protein	-1.36914	7.41891e-06	127	15053	-	-	PY-UF
D10 vs D14	PY02501	hypothetical protein	-1.46615	5.36149e-06	29	3606	-	-	PY-UF
D10 vs D18	PY06644	enolase	1.39493	1.85694e-06	455	50319	PF10_0155	enolase (ENO)	CON-ACM
D10 vs D18	PY00962	Serine hydroxymethyltransferase	1.31728	0.000243623	446	49904	PFL1720w	serine hydroxymethyltransferase (SHMT)	CON-ACM
D10 vs D18	PY03376	malate dehydrogenase	1.29935	5.0742e-05	323	35597	PFF0895w	malate dehydrogenase (MDH)	CON-ACM
D10 vs D18	PY03280	glyceraldehyde-3-phosphate dehydrogenase	1.2093	0.00106648	337	36591	PF14_0598	glyceraldehyde-3-phosphate dehydrogenase (GAPDH)	CON-ACM
D10 vs D18	PY00104	ornithine aminotransferase	1.2029	7.00376e-06	414	46267	PFF0435w	ornithine aminotransferase (OAT)	CON-ACM
D10 vs D18	PY05634	ubiquinol-cytochrome c reductase, iron-sulfur subunit, putative	2.34189	8.27068e-07	357	41139	PF14_0343	ubiquinol-cytochrome c reductase, iron-sulfur subunit, putative	CON-AP/M
D10 vs D18	PY05086	branched-chain alpha-keto acid dehydrogenase E1-alpha subunit	1.42292	3.64626e-07	431	49893	PF13_0070	branched-chain alpha-keto acid dehydrogenase	CON-AP/M
D10 vs D18	PY03278	cytochrome c1, heme protein	1.23602	8.23988e-05	394	46056	PF14_0597	cytochrome c1 precursor, putative	CON-AP/M
D10 vs D18	PY00463	PfMPC	1.18702	2.01034e-05	323	36529	PFL0110c	mitochondrial phosphate carrier protein (MPC)	CON-AP/M
D10 vs D18	PY00244	mitochondrial processing peptidase alpha subunit homolog	1.15301	0.00263092	534	61251	PFE1155c	mitochondrial processing peptidase alpha subunit, putative	CON-AP/M
D10 vs D18	PY02175	succinyl-coa ligase beta-chain, hydrogenosomal precursor	1.10333	0.000324665	458	51285	PF14_0295	ATP-specific succinyl-CoA synthetase beta subunit, putative	CON-AP/M
D10 vs D18	PY05999	octapeptide-repeat antigen	1.07605	0.000290812	739	84206	PFB0695c	acetyl CoA synthetase	CON-AP/M
D10 vs D18	PY05881	ribosomal protein L3, putative	1.06323	0.00406119	386	44365	PF10_0272	60S ribosomal protein L3, putative	CON-AP/M
D10 vs D18	PY03170	Ribosomal protein L44, putative	-1.00857	0.000616022	103	12066	PFC0200w	60S ribosomal protein L44, putative	CON-AP/M
D10 vs D18	PY02750	chaperonin, 10 kDa	-1.05631	4.18985e-06	117	12758	PFL0740c	10 kDa chaperonin (CPN10)	CON-AP/M
D10 vs D18	PY00474	mature parasite-infected erythrocyte surface antigen	-1.06368	7.9834e-05	343	41184	MAL13P1.75	conserved, unknown	CON-AP/M
D10 vs D18	PY03823	copper chaperone COX17-1	-1.08994	0.00198271	66	7535	PF10_0252	cytochrome c oxidase copper chaperone, putative	CON-AP/M
D10 vs D18	PY06981	heat shock protein hsp70 homologue Pfhsp70-3	-1.19071	3.44619e-05	663	73195	PF11_0351	heat shock protein 70 (Hsp70-3)	CON-AP/M
D10 vs D18	PY06977	similar to unknown proteins	-1.22558	0.000102156	455	53867	MAL13P1.255	N6-adenine specific methylase, putative	CON-AP/M
D10 vs D18	PY01148	CCAAT-box DNA binding protein subunit B	-1.23673	0.00395557	906	106399	PFI0210c	conserved, unknown	CON-AP/M
D10 vs D18	PY02879	hypothetical protein	-1.41563	0.00318816	33	4015	MAL7P1.75	mitochondrial ATP synthase F1, epsilon subunit, putative	CON-AP/M
D10 vs D18	PY00144	Cytochrome c oxidase subunit III	-1.4212	0.00263742	263	30287	mal_mito_1	cytochrome c oxidase, subunit 3	CON-AP/M
D10 vs D18	PY02400	wd-40 repeat protein msi1	1.68701	4.18985e-06	446	50705	PFA0520c	chromatin assembly factor 1 protein WD40 domain, putative	CON-CD
D10 vs D18	PY05184A	high mobility group protein	1.13232	0.000125481	105	12291	PFL0145c	high mobility group protein	CON-CD
D10 vs D18	PY00081	skp1	-1.07808	0.00217212	176	20502	MAL13P1.337	suppressor of kinetochore protein 1, putative	CON-CD
D10 vs D18	PY02338	translation elongation factor EF-1, subunit alpha	3.38542	5.5283e-08	443	48959	PF13_0304, PF13_0305	elongation factor 1 alpha	CON-CTM
D10 vs D18	PY00362	translation elongation factor EF-1, subunit alpha	3.11231	1.7386e-07	443	48959	PF13_0304, PF13_0305	elongation factor 1 alpha	CON-CTM
D10 vs D18	PY05398	polyA binding protein-related	1.04616	0.00687955	859	96420	PFL1170w	polyadenylate binding protein, putative (PABP)	CON-CTM
D10 vs D18	PY03337	ubiquitin	1.00692	9.02435e-05	162	19001	PF14_0027	40S ribosomal protein S31, UBI, putative	CON-CTM
D10 vs D18	PY00459	hypothetical protein	-1.0251	0.00296525	143	16735	PF11_0274	large ribosomal subunit processing factor, putative	CON-CTM
D10 vs D18	PY00816	hypothetical protein	-1.06034	0.010146	231	27977	PF11_0259	nuclear periribosomal assembly protein, putative	CON-CTM
D10 vs D18	PY04951	ribosomal protein S8	-1.07666	0.000633446	130	14928	PFC0735w	40S ribosomal protein S15A, putative	CON-CTM
D10 vs D18	PY04103	Ribosomal S17, putative	-1.08665	4.06686e-06	629	75142	PFL2055w	40S ribosomal protein S17, putative	CON-CTM
D10 vs D18	PY03779	ribosomal protein S4 X isoform	-1.09678	0.00153812	253	28982	PF11_0065	40S ribosomal protein S4, putative	CON-CTM
D10 vs D18	PY06068	ribosomal protein S7	-1.11198	4.42137e-06	194	21744	PF07_0088	conserved, unknown	CON-CTM
D10 vs D18	PY00344	Ribosomal protein L31e, putative	-1.27484	5.40346e-05	142	16784	PFE0185c	60S ribosomal protein L31, putative	CON-CTM
D10 vs D18	PY02722	60S ribosomal protein L6, putative	-1.30578	3.35213e-06	234	27064	PF13_0213	60S ribosomal protein L6-2, putative	CON-CTM
D10 vs D18	PY06953	hypothetical protein	-1.67883	0.000102156	40	4734	PF11_0454	40S ribosomal protein S21e, putative	CON-CTM
D10 vs D18	PY03153	ribosomal protein S27	-1.69305	2.03934e-06	82	9201	PF13_0045	40S ribosomal protein s27, putative	CON-CTM
D10 vs D18	PY03511	ribosomal protein L29, putative	-1.8532	1.64706e-06	123	14623	PF11_0260	60S ribosomal protein L35	CON-CTM
D10 vs D18	PY05892	Exp-2	1.42361	3.37564e-06	269	31285	PF14_0678	exported protein 2 (EXP2)	CON-ITV
D10 vs D18	PY06882	hypothetical protein	1.35186	2.42695e-05	234	26916	PF14_0377	vesicle associated membrane protein, putative	CON-IT/V
D10 vs D18	PY02255	unknown protein	1.21082	0.000149351	370	43351	PF14_0361	secretory complex protein 62 (SEC62)	CON-IT/V
D10 vs D18	PY04572	ADP-ribosylation factor	1.15864	3.47361e-05	181	20862	PF10_0203	ADP-ribosylation factor (ARF1)	CON-IT/V
D10 vs D18	PY00899	putative sugar transporter	1.13267	1.75171e-05	505	56415	PFB0210c	hexose transporter	CON-IT/V
D10 vs D18	PY01029	Rab5c GTPase-related	1.03562	0.000324665	182	20411	PFA0335w	Rab GTPase 5C	CON-IT/V
D10 vs D18	PY00209	dynein axonemal intermediate chain	-1.04079	7.02982e-05	592	69444	PF14_0243a	dynein-associated protein, putative	CON-IT/V
D10 vs D18	PY04246	hypothetical protein	-1.10337	6.59578e-05	105	12269	MAL8P1.51	secretory complex protein 61 beta subunit	CON-IT/V
D10 vs D18	PY04027	nonclathrin coat protein zeta1-COP, putative	-1.23593	0.00390059	213	24521	PFD0745c	non clathrin coat protein, zeta2-cop-related protein, putative	CON-IT/V
D10 vs D18	PY06899	plasmepsin	2.15014	6.65098e-07	463	52435	PF14_0076	plasmepsin I	CON-PM
D10 vs D18	PY03971	Unknown protein	1.80666	4.80264e-06	329	37178	PFL0585w	polyubiquitin (PfpUB)	CON-PM
D10 vs D18	PY05050	membrane-associated calcium-binding protein	1.50627	9.25866e-05	342	39164	PF11_0098	endoplasmic reticulum-resident calcium binding protein (ERC)	CON-PM
D10 vs D18	PY00638	protein disulfide isomerase	1.23553	6.65098e-07	491	56266	MAL8P1.17	protein disulfide isomerase (PDI8)	CON-PM
D10 vs D18	PY03738	tRNA-guaninine transglycosylase, putative, putative	1.08129	0.000825171	527	61015	PFE1355c	ubiquitin carboxyl terminal hydrolase, putative	CON-PM
D10 vs D18	PY02397	thioredoxin reductase	1.06307	6.65214e-05	638	71022	PFI1170c	thioredoxin reductase (TRXR)	CON-PM
D10 vs D18	PY06403	ER lumen protein retaining receptor-like protein, putative	1.04442	2.40902e-05	284	32802	MAL13P1.163	ER lumen protein retaining receptor 1, putative	CON-PM
D10 vs D18	PY04500	DNAJ	-1.03165	0.000316415	470	54950	PF08_0032	DnaJ protein	CON-PM
D10 vs D18	PY06158	heat shock protein 70	-1.20046	0.00905925	682	74281	PF08_0054	heat shock protein 70	CON-PM
D10 vs D18	PY00221	thioredoxin-related	-1.25284	0.00584016	96	11355	PFI0790w	thioredoxin 3	CON-PM
D10 vs D18	PY04622	purine nucleoside phosphorylase	-1.63947	1.62878e-06	244	26961	PFE0660c	purine nucleoside phosphorylase	CON-RS
D10 vs D18	PY05748	merozoite surface protein 1 precursor	2.9816	1.25527e-07	1772	197233	PFI1475w	MSP1	CON-SMI
D10 vs D18	PY01017	latency associated antigen-related	2.41887	3.72294e-07	316	33248	-	-	CON-SMI
D10 vs D18	PY03918	RAP2, putative	2.41491	2.61323e-05	389	45780	PFE0080c	rhoptry associated protein 2 (RAP2)	CON-SMI
D10 vs D18	PY00622	rhoptry associated protein 1	2.28692	3.63937e-06	608	70891	PF14_0102	RAP1	CON-SMI
D10 vs D18	PY02148	merozoite surface protein 7 precursor	1.95844	6.88401e-07	323	36216	PF13_0197	merozoite surface protein 7	CON-SMI
D10 vs D18	PY06432	hypothetical protein	1.77653	0.000122442	209	24094	PF14_0065	glidesome associated protein with multiple membrane spans 1 (GAMP1)	CON-SMI
D10 vs D18	PY06642	hypothetical protein	1.65118	2.18851e-05	164	18507	MAL13P1.130	glidesome associated protein with multiple membrane spans 1 (GAMP1)	CON-SMI
D10 vs D18	PY02147	Meloidogyne incognita COL-1-related	1.61776	5.0742e-05	408	43038	PF13_0196	MSP7-like protein	CON-SMI
D10 vs D18	PY01016	RING-finger protein	1.6066	2.01034e-05	402	44445	-	-	CON-SMI
D10 vs D18	PY03451	putative cAMP-dependent protein kinase regulatory subunit	1.60297	2.19242e-07	411	46895	PFL1110c	putative cAMP-dependent protein kinase regulatory subunit	CON-SMI
D10 vs D18	PY03476	hypothetical protein	1.45782	0.000629615	261	30515	PF10_0119	conserved, unknown	CON-SMI
D10 vs D18	PY06527	calcium-dept. protein kinase	1.44191	2.04106e-07	535	62280	PFB0815w	calcium dependent protein kinase 1 (CDPK1)	CON-SMI
D10 vs D18	PY05295	hypothetical protein	1.34057	0.00331705	791	93924	PFI1445w	HMW rhoptry protein 2	CON-SMI
D10 vs D18	PY03550	putative polyphosphoinositide binding protein	1.19148	5.32817e-05	185	21564	PF11_0287	CRAL/TRIO domain containing protein, putative	CON-SMI
D10 vs D18	PY03448	hypothetical protein	1.19016	0.00467583	184	20892	PFL1090w	glidesome associated protein 45 (GAP45)	CON-SMI
D10 vs D18	PY04760	hypothetical protein	1.1703	0.000805311	301	33687	MAL13P1.130	glidesome associated protein with multiple membrane spans 1 (GAMP1)	CON-SMI
D10 vs D18	PY06813	hypothetical protein	1.15663	2.17299e-05	2232	254069	PF14_0495	rhoptry neck protein 2 (RON2)	CON-SMI
D10 vs D18	PY02233	hypothetical protein	1.1361	0.000939503	171	20677	PFD0395c	conserved, unknown	CON-SMI
D10 vs D18	PY00232	hypothetical protein	1.11842	0.00103806	458	52156	PFE0785c	glidesome associated protein 40, putative (GAP40)	CON-SMI
D10 vs D18	PY05079	hypothetical protein	1.11063	0.00276973	221	25800	PFA0440w	photosensitized INA-labeled protein 1, PhIL1; cytoskeletal, apical	CON-SMI
D10 vs D18	PY05054	rhoptry protein	1.07566	0.00244111	2664	316676	MAL13P1.176, PF13_0198, PFL2520w	reticulocyte binding proteins (2a, 2b, 3)	CON-SMI
D10 vs D18	PY00143	hypothetical protein	1.02717	0.00422514	609	71614	MAL7P1.208	rhoptry associated membrane antigen (RAMA)	CON-SMI
D10 vs D18	PY06455	hypothetical protein	1.01904	0.00180066	367	42309	PFD1110w	glidesome associated protein with multiple membrane spans 2 (GAMP2)	CON-SMI
D10 vs D18	PY00118	hypothetical protein	-1.17682	3.61014e-05	187	21688	PF14_0024	conserved, unknown	CON-SMI
D10 vs D18	PY05711	tubulin beta chain	1.91228	9.30729e-07	445	49791	PF10_0084	tubulin beta chain	CON-SP
D10 vs D18	PY04063	Tubulin/FtsZ family, putative	1.67326	2.53125e-07	445	49291	PFD1050w	alpha tubulin 2	CON-SP
D10 vs D18	PY01155	tubulin alpha chain	1.27704	1.40129e-05	453	50207	PFI0180w	alpha tubulin 1	CON-SP
D10 vs D18	PY04337	membrane skeletal protein IMC1-related	1.00844	0.00262242	278	32531	PF10_0039	membrane skeletal protein IMC1-related	CON-SP
D10 vs D18	PY00436	histone H2A variant	2.291	9.30729e-07	141	15251	PFC0920w	histone H2A variant, putative (H2A.Z)	CON-TM
D10 vs D18	PY05073	histone H3	1.39422	0.00117724	136	15441	PFF0865w	histone H3 variant	CON-TM
D10 vs D18	PY01870	ATP-dependent RNA Helicase	1.15892	0.000437988	477	54670	PFC0915w	ATP-dependent RNA helicase, putative (DOZI)	CON-TM
D10 vs D18	PY01583	hypothetical protein	1.07021	1.96872e-05	1269	148402	PF07_0126	transcription factor with AP2 domain	CON-TM
D10 vs D18	PY00247	ERYTHROCYTE MEMBRANE PROTEIN PFEMP3	1.04312	0.00165238	899	101872	PF14_0633	transcription factor with AP2 domain(s) (ApiAP2)	CON-TM
D10 vs D18	PY02123	hypothetical protein	-1.06736	0.000800235	44	5223	PF11_0280	small nuclear ribonuclear protein F, putative	CON-TM
D10 vs D18	PY02385	RNA polymerase Rpb7, N-terminal domain, putative	-1.07349	0.000256825	213	25067	PF11_0058	RNA polymerase subunit, putative	CON-TM
D10 vs D18	PY04106	transcription initiation protein spt4 homolog 1-related	-1.08949	8.04859e-06	131	14887	PF10_0293	transcription factor, putative	CON-TM
D10 vs D18	PY05930	hypothetical protein	-1.09654	0.000446829	590	67897	PFF0200c	transcription factor with AP2 domain, putative, SPE2-interacting protein	CON-TM
D10 vs D18	PY00994	rrp5 protein homolog	-1.10096	0.000163199	437	52231	PF14_0042	U3 small nucleolar ribonucleoprotein	CON-TM
D10 vs D18	PY01248T	small nuclear ribonucleoprotein.	-1.10125	9.86711e-05	101	11786	PFB0865w	small nuclear ribonuclear protein Sm D2, putative	CON-TM
D10 vs D18	PY02525	RNA polymerase Rpb4	-1.11341	0.000533481	152	17489	PFB0245c	DNA directed, RNA polymerase II 16 kDa subunit, putative	CON-TM
D10 vs D18	PY01621	unnamed protein product	-1.12382	9.9752e-05	985	115294	PF14_0494	small subunit rRNA processing factor, putative	CON-TM
D10 vs D18	PY04799	early transcribed membrane protein family	2.19446	7.99284e-06	175	18812	PF11_0039	early transcribed membrane protein 11.1 (ETRAMP11.1)	CON-UF
D10 vs D18	PY07825	Arabidopsis thaliana At1g20220/T20H2_3-related	1.79695	1.7102e-06	241	26974	PF08_0074	DNA/RNA binding protein Alba1 (ALBA1)	CON-UF
D10 vs D18	PY06925	hypothetical protein	1.60509	3.63275e-06	283	32786	PF11_0302	parasitophorous vacuolar protein 1 (PV1)	CON-UF
D10 vs D18	PY01018	hypothetical protein	1.39411	0.000665388	467	52730	-	-	CON-UF
D10 vs D18	PY06735	hypothetical protein	1.37237	3.3201e-05	269	31178	PFL1140w	integral membrane protein, putative	CON-UF
D10 vs D18	PY07368_1	circumsporozoite protein precursor-related	1.35269	0.000360709	284	28155	-	conserved, no Pb or Pf	CON-UF
D10 vs D18	PY02680	RNA recognition motif, putative	1.13556	0.000102156	330	37824	MAL8P1.40	RNA binding protein	CON-UF
D10 vs D18	PY01071	multidomain scavenger receptor protein PbSR precursor	1.1269	0.0011385	1615	180946	PF14_0067	LCCL domain containing protein (CCp3)	CON-UF
D10 vs D18	PY00427	3'-nucleotidase/nuclease	1.09564	4.01998e-06	328	38700	PF14_0117	conserved, unknown	CON-UF
D10 vs D18	PY04834	hypothetical protein	1.09354	0.00161897	806	95344	PFA0180w	ATP dependent RNA helicase	CON-UF
D10 vs D18	PY04543	aggrecan keratan sulfate domain-related	1.04277	2.55217e-05	268	30092	-	-	CON-UF
D10 vs D18	PY01373	hypothetical protein	1.03803	0.00965834	278	33144	PF14_0617	conserved, unknown	CON-UF
D10 vs D18	PY03957	cyclophilin-RNA interacting protein	1.00477	0.00123853	409	50219	MAL8P1.72	conserved, unknown	CON-UF
D10 vs D18	PY05145	hypothetical protein	-1.03809	6.38494e-06	56	6597	PFI0336w	conserved, unknown	CON-UF
D10 vs D18	PY01710	hypothetical protein	-1.04281	0.000238126	103	12389	-	-	CON-UF
D10 vs D18	PY01717	hypothetical protein	-1.05714	0.000819114	657	79141	PFC0490w	conserved, unknown	CON-UF
D10 vs D18	PY03137	hypothetical protein	-1.06854	3.81366e-05	550	64572	PFB0655c	conserved, unknown	CON-UF
D10 vs D18	PY04264	hypothetical protein	-1.08071	2.84698e-07	2393	283471	PFI0495w	conserved, unknown	CON-UF
D10 vs D18	PY00242	hypothetical protein	-1.089	0.000142435	124	14752	PFE1165c	conserved, unknown	CON-UF
D10 vs D18	PY03256	lipase precursor gehm. 6/101	-1.0942	3.66712e-05	181	21005	PFE0460c	conserved, unknown	CON-UF
D10 vs D18	PY02393	CCAAT-box DNA binding protein subunit B	-1.09679	0.000123929	998	122233	PFI1150w	conserved, unknown	CON-UF
D10 vs D18	PY02919	hypothetical protein	-1.10119	0.000939503	108	12629	PF10_0033	conserved, unknown	CON-UF
D10 vs D18	PY00457	hypothetical protein	-1.1172	0.000502263	300	34682	MAL8P1.95	conserved, unknown	CON-UF
D10 vs D18	PY01656	Acyl CoA binding protein, putative	-1.1258	0.000344388	160	19193	PF08_0099	acetyl CoA binding protein, putative	CON-UF
D10 vs D18	PY04494	Arabidopsis thaliana F17L21.12-related	-1.13388	0.000949889	67	7409	PFB0888w	ribosome associated membrane protein RAMP4, putative	CON-UF
D10 vs D18	PY05683	hypothetical protein	-1.15251	5.65153e-05	580	68502	PFL1375w	conserved, unknown	CON-UF
D10 vs D18	PY03354	Gbp1p protein-related	-1.16873	9.30729e-07	233	27898	PF10_0068	RNA binding protein, putative	CON-UF
D10 vs D18	PY03097	hypothetical protein	-1.17093	0.000665184	75	8783	PFF0630c	conserved, unknown	CON-UF
D10 vs D18	PY07165	related to CG6013 PROTEIN	-1.18645	8.9737e-05	216	25792	MAL8P1.10	conserved, unknown	CON-UF
D10 vs D18	PY03822	hypothetical protein	-1.1955	0.000118573	179	21729	PF10_0253	conserved, unknown	CON-UF
D10 vs D18	PY03132	Unknown-related	-1.20141	0.000256825	170	20494	PFI0450c	apoptosis-related protein, putative	CON-UF
D10 vs D18	PY02457	unnamed protein product	-1.24066	4.89331e-06	893	105725	PF07_0077	actin-like protein, putative	CON-UF
D10 vs D18	PY06524	hypothetical protein	-1.25373	7.02982e-05	232	27440	PFL0890c	triose or hexose phosphate/phosphate translocator, putative	CON-UF
D10 vs D18	PY07361	hypothetical protein	-1.27239	0.000150674	225	27157	PF13_0342	conserved, unknown	CON-UF
D10 vs D18	PY07363	hypothetical protein	-1.30407	6.59578e-05	51	5981	MAL13P1.580	conserved, unknown	CON-UF
D10 vs D18	PY00880	hypothetical protein	-1.31203	0.00347576	82	9226	PF14_0783	conserved, unknown	CON-UF
D10 vs D18	PY00631	ELM2 domain, putative	-1.37109	3.35136e-05	184	20797	PFA0420w	conserved, unknown	CON-UF
D10 vs D18	PY07276	Ran-binding protein	-1.39865	1.64706e-06	314	37840	PFD0950w	ran binding protein	CON-UF
D10 vs D18	PY02342	hypothetical protein	-1.46141	7.08598e-06	108	12778	PFC0371w	conserved, unknown	CON-UF
D10 vs D18	PY04877	hypothetical protein	-1.70223	2.547e-06	30	3646	PF10_0372	antigen UB05	CON-UF
D10 vs D18	PY02057	hypothetical protein	-1.85702	6.92975e-06	1554	182968	8	conserved, unknown	CON-UF
D10 vs D18	PY04313	hypothetical protein	1.46592	2.48888e-06	289	32064	-	-	RMP-MG
D10 vs D18	PY01395	hypothetical protein	1.33194	5.8987e-05	282	31348	-	-	RMP-MG
D10 vs D18	PY04809	hypothetical protein	1.21242	3.06902e-05	225	25697	-	-	RMP-MG
D10 vs D18	PY03968A	hypothetical protein	-1.06959	0.00214883	181	21050	-	-	RMP-MG
D10 vs D18	PY07586	hypothetical protein	-1.07477	0.00829265	49	5943	-	-	RMP-MG
D10 vs D18	PY00307	hypothetical protein	-1.11165	9.49949e-06	211	24921	-	-	RMP-MG
D10 vs D18	PY07589	hypothetical protein	-1.22362	0.0018905	49	5914	-	-	RMP-MG
D10 vs D18	PY07857	hypothetical protein	-1.38705	0.00417437	49	5971	-	-	RMP-MG
D10 vs D18	PY07570	hypothetical protein	-1.4396	3.96396e-05	49	5939	-	-	RMP-MG
D10 vs D18	PY07846	hypothetical protein	-1.69186	0.000238126	59	7215	-	-	RMP-MG
D10 vs D18	PY07567	hypothetical protein	-1.88985	0.00049245	49	5967	-	-	RMP-MG
D10 vs D18	PY07556	hypothetical protein	-1.99045	1.40129e-05	49	5893	-	-	RMP-MG
D10 vs D18	PY07664	hypothetical protein	-2.21165	6.37797e-06	49	6014	-	-	RMP-MG
D10 vs D18	PY07588	hypothetical protein	-2.24652	2.48888e-06	49	5838	-	-	RMP-MG
D10 vs D18	PY07585	hypothetical protein	-2.39752	2.73387e-05	49	5956	-	-	RMP-MG
D10 vs D18	PY07568	hypothetical protein	-2.49807	2.547e-06	48	5983	-	-	RMP-MG
D10 vs D18	PY07663	hypothetical protein	-2.50225	4.89331e-06	49	5954	-	-	RMP-MG
D10 vs D18	PY07553	hypothetical protein	-2.61025	1.85694e-06	49	5910	-	-	RMP-MG
D10 vs D18	PY07564	hypothetical protein	-2.74328	2.80201e-06	68	8331	-	-	RMP-MG
D10 vs D18	PY07587	hypothetical protein	-2.78838	9.70071e-07	49	5970	-	-	RMP-MG
D10 vs D18	PY07506	Drosophila melanogaster CG12781 gene product	2.69594	2.19242e-07	364	38785	-	-	RMP-UF
D10 vs D18	PY05401	hypothetical protein	1.7004	4.36435e-05	378	42944	-	-	RMP-UF
D10 vs D18	PY00437T	hypothetical protein	1.69156	8.11469e-05	36	3470	-	-	RMP-UF
D10 vs D18	PY03869	hypothetical protein	1.57078	0.0043858	174	19164	-	-	RMP-UF
D10 vs D18	PY05136	hypothetical protein	1.43799	2.25568e-05	368	40533	-	-	RMP-UF
D10 vs D18	PY07631	hypothetical protein	1.36887	0.00020178	132	14491	-	-	RMP-UF
D10 vs D18	PY01145	hypothetical protein	1.349	8.46395e-07	166	18686	-	-	RMP-UF
D10 vs D18	PY00437A	hypothetical protein	1.20643	2.0391e-05	36	3470	-	-	RMP-UF
D10 vs D18	PY07605	hypothetical protein	1.12579	0.00788278	104	10978	-	-	RMP-UF
D10 vs D18	PY02200	hypothetical protein	1.09281	0.00726513	74	9309	-	-	RMP-UF
D10 vs D18	PY00277	hypothetical protein	1.04774	0.00163369	260	29801	-	-	RMP-UF
D10 vs D18	PY00379	hypothetical protein	1.03616	0.00107722	36	4385	-	-	RMP-UF
D10 vs D18	PY07404	hypothetical protein	-1.07346	0.000312364	236	28130	-	-	RMP-UF
D10 vs D18	PY02402	hypothetical protein	-1.13033	0.000731273	120	14127	-	-	RMP-UF
D10 vs D18	PY07297	Cytochrome c oxidase subunit III	-1.15256	0.00795442	149	17527	-	-	RMP-UF
D10 vs D18	PY07302	hypothetical protein	-1.24881	0.000115282	65	7618	-	-	RMP-UF
D10 vs D18	PY07492	hypothetical protein	-1.37998	4.23343e-06	229	26713	-	-	RMP-UF
D10 vs D18	PY00083	hypothetical protein	-1.64099	1.96024e-07	73	8483	-	-	RMP-UF
D10 vs D18	PY05497	hypothetical protein	-1.78939	6.51804e-07	84	9677	-	-	RMP-UF
D10 vs D18	PY07847	hypothetical protein	-2.26828	1.15295e-05	49	5996	-	-	RMP-UF
D10 vs D18	PY07630	hypothetical protein	1.99141	2.84698e-07	158	18369	-	-	PY-pyst-a
D10 vs D18	PY00278	93 kDa protein	1.14298	1.67803e-05	299	34561	-	-	PY-pyst-a
D10 vs D18	PY03966	putative yir2 protein	-1.05255	0.000377597	684	79339	-	-	PY-yir
D10 vs D18	PY00428	putative yir3 protein	-1.11731	0.000556023	253	29644	-	-	PY-yir
D10 vs D18	PY07421	putative bir1 protein	-1.40965	0.000537144	327	37255	-	-	PY-yir
D10 vs D18	PY04365	hypothetical protein	1.08469	0.001271	119	12205	-	-	PY-UF
D10 vs D18	PY06759	hypothetical protein	1.04576	7.00376e-06	52	6324	-	-	PY-UF
D10 vs D18	PY02697	hypothetical protein	-1.08489	0.00091999	50	5841	-	-	PY-UF
D10 vs D18	PY02698	hypothetical protein	-1.11739	0.00138989	43	5154	-	-	PY-UF
D10 vs D18	PY01751	hypothetical protein	-1.20655	0.00415354	65	7780	-	-	PY-UF
D10 vs D18	PY05453	hypothetical protein	-1.35147	0.00335297	30	3625	-	-	PY-UF
D10 vs D18	PY07858	hypothetical protein	-1.86817	0.00821166	49	6096	-	-	PY-UF
WT vs JHD	PY07370	ribosomal protein L13, putative	-1.02537	0.000255726	198	23222	PF10_0043	60S ribosomal protein L13	CON-CTM
WT vs JHD	PY01068	dipeptidyl-peptidase i precursor	1.05305	0.00550106	823	96759	PFD0230c	dipeptidyl-peptidase 3	CON-SMI
WT vs JHD	PY06178	hypothetical protein	-1.07768	0.00623479	176	21960	PFA0385w	conserved membrane protein, unknown	CON-UF
WT vs JHD	PY07298	hypothetical protein	-1.1157	0.0016009	104	11493	-	-	RMP-UF
WT vs JHD	PY07297_1	Cytochrome c oxidase subunit III	-1.89422	0.00294048	149	17527	-	-	RMP-UF
WT vs JHD	PY07297	Cytochrome c oxidase subunit III	-1.89838	1.25997e-05	149	17527	-	-	RMP-UF
WT vs JHD	PY02077	hypothetical protein	-1.02672	0.000364103	58	7085	-	-	PY-UF
WT vs JHD	PY00771	hypothetical protein	-2.13956	0.000364103	65	7080	-	-	PY-UF
QA vs RMP	PY02883	merozoite surface protein-9 precursor, putative	-1.12047	8.58336e-06	678	75943	PFL1385c	MSP9	CON-SMI
QA vs RMP	PY07568	hypothetical protein	1.58545	0.000695528	48	5983	-	-	RMP-MG
QA vs RMP	PY07585	hypothetical protein	1.49611	0.00223747	49	5956	-	-	RMP-MG
QA vs RMP	PY07587	hypothetical protein	1.48119	0.000445881	49	5970	-	-	RMP-MG
QA vs RMP	PY07663	hypothetical protein	1.43501	0.0015272	49	5954	-	-	RMP-MG
QA vs RMP	PY07556	hypothetical protein	1.14314	0.00337064	49	5893	-	-	RMP-MG
QA vs RMP	PY07588	hypothetical protein	1.00163	0.00272698	49	5838	-	-	RMP-MG
QA vs RMP	PY07847	hypothetical protein	1.23253	0.000111012	49	5996	-	-	RMP-UF
QA vs RMP	PY07297	Cytochrome c oxidase subunit III	-1.93625	1.34974e-06	149	17527	-	-	RMP-UF
QA vs RMP	PY07297_1	Cytochrome c oxidase subunit III	-2.06139	0.00025248	149	17527	-	-	RMP-UF
QA vs RMP	PY00771	hypothetical protein	-2.98974	8.88924e-08	65	7080	-	-	PY-UF
